# Supplementary material for: Prediction of pandemic risk for animal-origin coronavirus using a deep learning method
Source: Infect Dis Poverty. 2021 Oct 24;10:128. doi: 10.1186/s40249-021-00912-6 (PMC8542360; doi:10.1186/s40249-021-00912-6)
Supplement: Supplementary file 1 — Additional file 1. The number for the initial virus data. [file 40249_2021_912_MOESM1_ESM.xlsx]

## Sheet: Table 1
Table 1. The number for the initial virus data
Virus type	Positive samples	Negative samples
MERS-HCoV	522	616
HCoV-OC43	241	300
HCoV-NL63	60	202
HCoV-229E	60	202
HCoV-HKU1	39	348
SARS-HCoV	319	348
