# Supplementary material for: Prediction of pandemic risk for animal-origin coronavirus using a deep learning method
Source: Infect Dis Poverty. 2021 Oct 24;10:128. doi: 10.1186/s40249-021-00912-6 (PMC8542360; doi:10.1186/s40249-021-00912-6)
Supplement: Supplementary file 2 — Additional file 2. The dataset for six virus types. [file 40249_2021_912_MOESM2_ESM.xlsx]

## Sheet: Table 2
Table 2. The dataset for six virus types
Virus	Phenotype	ID	Nomenclature	Location	Host	Date
SARS-CoV	H	KY417144	Severe acute respiratory syndrome-related coronavirus	China	Rhinolophus sinicus	2012-09-18
SARS-CoV	H	KU973692	Severe acute respiratory syndrome-related coronavirus	China	Chiroptera	2012
SARS-CoV	H	FJ588686	Severe acute respiratory syndrome-related coronavirus	China	Rhinolophus sinicus	2006
SARS-CoV	H	DQ084199	Severe acute respiratory syndrome-related coronavirus
SARS-CoV	H	DQ084200	Severe acute respiratory syndrome-related coronavirus
SARS-CoV	H	DQ071615	Severe acute respiratory syndrome-related coronavirus	China	Chiroptera
SARS-CoV	H	DQ182595	Severe acute respiratory syndrome-related coronavirus	China		2003-04-21
SARS-CoV	H	DQ898174	Severe acute respiratory syndrome-related coronavirus	Canada
SARS-CoV	H	EU371559	Severe acute respiratory syndrome-related coronavirus
SARS-CoV	H	EU371560	Severe acute respiratory syndrome-related coronavirus
SARS-CoV	H	EU371561	Severe acute respiratory syndrome-related coronavirus
SARS-CoV	H	EU371562	Severe acute respiratory syndrome-related coronavirus
SARS-CoV	H	EU371563	Severe acute respiratory syndrome-related coronavirus
SARS-CoV	H	EU371564	Severe acute respiratory syndrome-related coronavirus
SARS-CoV	H	DQ412042	Severe acute respiratory syndrome-related coronavirus		Rhinolophus ferrumequinum
SARS-CoV	H	DQ412043	Severe acute respiratory syndrome-related coronavirus		Rhinolophus macrotis
SARS-CoV	H	DQ022305	Severe acute respiratory syndrome-related coronavirus	China
SARS-CoV	H	DQ497008	Severe acute respiratory syndrome-related coronavirus		Mus musculus
SARS-CoV	H	DQ648856	Severe acute respiratory syndrome-related coronavirus
SARS-CoV	H	DQ648857	Severe acute respiratory syndrome-related coronavirus
SARS-CoV	H	DQ640652	Severe acute respiratory syndrome-related coronavirus	China	Homo sapiens
SARS-CoV	H	FJ959407	Severe acute respiratory syndrome-related coronavirus	China	Paradoxurus hermaphroditus
SARS-CoV	H	GU553363	Severe acute respiratory syndrome-related coronavirus	China	Homo sapiens	2003-06-07
SARS-CoV	H	GU553364	Severe acute respiratory syndrome-related coronavirus	China	Homo sapiens	2003-06-07
SARS-CoV	H	GU553365	Severe acute respiratory syndrome-related coronavirus	USA	Chlorocebus aethiops	2007-12-05
SARS-CoV	H	JX163923	Severe acute respiratory syndrome-related coronavirus	USA		2010-02-10
SARS-CoV	H	JX163924	Severe acute respiratory syndrome-related coronavirus	USA		2010-02-05
SARS-CoV	H	JX163925	Severe acute respiratory syndrome-related coronavirus	USA		2010-02-05
SARS-CoV	H	JX163926	Severe acute respiratory syndrome-related coronavirus	USA		2010-02-10
SARS-CoV	H	JX163927	Severe acute respiratory syndrome-related coronavirus	USA		2010-02-05
SARS-CoV	H	JX163928	Severe acute respiratory syndrome-related coronavirus	USA		2010-02-05
SARS-CoV	H	JX162087	Severe acute respiratory syndrome-related coronavirus	USA		2009-01-01
SARS-CoV	H	JQ316196	Severe acute respiratory syndrome-related coronavirus	United Kingdom		2003-04-16
SARS-CoV	H	JF292902	Severe acute respiratory syndrome-related coronavirus	USA	Mus musculus	2008-10-10
SARS-CoV	H	JF292903	Severe acute respiratory syndrome-related coronavirus	USA	Mus musculus	2008-10-10
SARS-CoV	H	JF292904	Severe acute respiratory syndrome-related coronavirus	USA	Mus musculus	2008-09-18
SARS-CoV	H	JF292905	Severe acute respiratory syndrome-related coronavirus	USA	Mus musculus	2008-09-18
SARS-CoV	H	JF292906	Severe acute respiratory syndrome-related coronavirus	USA	Mus musculus	2008-09-18
SARS-CoV	H	JF292907	Severe acute respiratory syndrome-related coronavirus	USA	Mus musculus	2008-08-10
SARS-CoV	H	JF292908	Severe acute respiratory syndrome-related coronavirus	USA	Mus musculus	2008-08-10
SARS-CoV	H	JF292909	Severe acute respiratory syndrome-related coronavirus	USA	Mus musculus	2008-08-10
SARS-CoV	H	JF292910	Severe acute respiratory syndrome-related coronavirus	USA	Mus musculus	2008-08-10
SARS-CoV	H	JF292911	Severe acute respiratory syndrome-related coronavirus	USA	Mus musculus	2008-10-10
SARS-CoV	H	JF292912	Severe acute respiratory syndrome-related coronavirus	USA	Mus musculus	2008-10-10
SARS-CoV	H	JF292913	Severe acute respiratory syndrome-related coronavirus	USA	Mus musculus	2008-10-10
SARS-CoV	H	JF292914	Severe acute respiratory syndrome-related coronavirus	USA	Mus musculus	2008-10-10
SARS-CoV	H	JF292915	Severe acute respiratory syndrome-related coronavirus	USA	Mus musculus	2008-10-10
SARS-CoV	H	JF292916	Severe acute respiratory syndrome-related coronavirus	USA	Mus musculus	2008-09-19
SARS-CoV	H	JF292917	Severe acute respiratory syndrome-related coronavirus	USA	Mus musculus	2008-09-19
SARS-CoV	H	JF292918	Severe acute respiratory syndrome-related coronavirus	USA	Mus musculus	2008-09-19
SARS-CoV	H	JF292919	Severe acute respiratory syndrome-related coronavirus	USA	Mus musculus	2008-09-19
SARS-CoV	H	JF292920	Severe acute respiratory syndrome-related coronavirus	USA	Mus musculus	2008-09-19
SARS-CoV	H	JF292921	Severe acute respiratory syndrome-related coronavirus	USA		2009-03-18
SARS-CoV	H	JF292922	Severe acute respiratory syndrome-related coronavirus	USA		2009-03-18
SARS-CoV	H	HQ890526	Severe acute respiratory syndrome-related coronavirus	USA	Mus musculus	2008-10-08
SARS-CoV	H	HQ890527	Severe acute respiratory syndrome-related coronavirus	USA	Mus musculus	2008-10-08
SARS-CoV	H	HQ890528	Severe acute respiratory syndrome-related coronavirus	USA	Mus musculus	2008-10-08
SARS-CoV	H	HQ890529	Severe acute respiratory syndrome-related coronavirus	USA	Mus musculus	2008-10-08
SARS-CoV	H	HQ890530	Severe acute respiratory syndrome-related coronavirus	USA	Mus musculus	2008-10-08
SARS-CoV	H	HQ890531	Severe acute respiratory syndrome-related coronavirus	USA	Mus musculus	2008-10-10
SARS-CoV	H	HQ890532	Severe acute respiratory syndrome-related coronavirus	USA	Mus musculus	2008-10-10
SARS-CoV	H	HQ890533	Severe acute respiratory syndrome-related coronavirus	USA	Mus musculus	2008-10-10
SARS-CoV	H	HQ890534	Severe acute respiratory syndrome-related coronavirus	USA	Mus musculus	2008-09-17
SARS-CoV	H	HQ890535	Severe acute respiratory syndrome-related coronavirus	USA	Mus musculus	2008-09-17
SARS-CoV	H	HQ890536	Severe acute respiratory syndrome-related coronavirus	USA	Mus musculus	2008-09-17
SARS-CoV	H	HQ890537	Severe acute respiratory syndrome-related coronavirus	USA	Mus musculus	2008-09-17
SARS-CoV	H	HQ890538	Severe acute respiratory syndrome-related coronavirus	USA	Mus musculus	2008-09-17
SARS-CoV	H	HQ890539	Severe acute respiratory syndrome-related coronavirus	USA	Mus musculus	2008-09-18
SARS-CoV	H	HQ890540	Severe acute respiratory syndrome-related coronavirus	USA	Mus musculus	2008-09-18
SARS-CoV	H	HQ890541	Severe acute respiratory syndrome-related coronavirus	USA	Mus musculus	2008-10-08
SARS-CoV	H	HQ890542	Severe acute respiratory syndrome-related coronavirus	USA	Mus musculus	2008-09-17
SARS-CoV	H	HQ890543	Severe acute respiratory syndrome-related coronavirus	USA	Mus musculus	2008-09-17
SARS-CoV	H	HQ890544	Severe acute respiratory syndrome-related coronavirus	USA	Mus musculus	2008-09-17
SARS-CoV	H	HQ890545	Severe acute respiratory syndrome-related coronavirus	USA	Mus musculus	2008-09-17
SARS-CoV	H	HQ890546	Severe acute respiratory syndrome-related coronavirus	USA	Mus musculus	2008-09-17
SARS-CoV	H	KF569996	Severe acute respiratory syndrome-related coronavirus	China	Rhinolophus affinis	2011
SARS-CoV	H	KC881005	Severe acute respiratory syndrome-related coronavirus	China	Rhinolophus sinicus	2011-04-17
SARS-CoV	H	KC881006	Severe acute respiratory syndrome-related coronavirus	China	Rhinolophus sinicus	2012-03-19
SARS-CoV	H	KF367457	Severe acute respiratory syndrome-related coronavirus	China	Rhinolophus sinicus	2012-09
SARS-CoV	H	KF514388	Severe acute respiratory syndrome-related coronavirus	USA		2010-10-01
SARS-CoV	H	KF514389	Severe acute respiratory syndrome-related coronavirus	USA		2009-05-19
SARS-CoV	H	KF514390	Severe acute respiratory syndrome-related coronavirus	USA		2010-10-01
SARS-CoV	H	KF514391	Severe acute respiratory syndrome-related coronavirus	USA		2010-10-01
SARS-CoV	H	KF514392	Severe acute respiratory syndrome-related coronavirus	USA		2010-10-01
SARS-CoV	H	KF514393	Severe acute respiratory syndrome-related coronavirus	USA		2010-10-01
SARS-CoV	H	KF514394	Severe acute respiratory syndrome-related coronavirus	USA		2009-07-08
SARS-CoV	H	KF514395	Severe acute respiratory syndrome-related coronavirus	USA		2009-03-18
SARS-CoV	H	KF514396	Severe acute respiratory syndrome-related coronavirus	USA		2009-05-19
SARS-CoV	H	KF514397	Severe acute respiratory syndrome-related coronavirus	USA		2009-05-19
SARS-CoV	H	KF514398	Severe acute respiratory syndrome-related coronavirus	USA		2010-10-01
SARS-CoV	H	KF514399	Severe acute respiratory syndrome-related coronavirus	USA		2010-10-01
SARS-CoV	H	KF514400	Severe acute respiratory syndrome-related coronavirus	USA		2010-10-01
SARS-CoV	H	KF514401	Severe acute respiratory syndrome-related coronavirus	USA		2010-10-01
SARS-CoV	H	KF514402	Severe acute respiratory syndrome-related coronavirus	USA		2010-10-01
SARS-CoV	H	KF514403	Severe acute respiratory syndrome-related coronavirus	USA		2010-10-01
SARS-CoV	H	KF514404	Severe acute respiratory syndrome-related coronavirus	USA		2010-10-01
SARS-CoV	H	KF514405	Severe acute respiratory syndrome-related coronavirus	USA		2010-10-01
SARS-CoV	H	KF514406	Severe acute respiratory syndrome-related coronavirus	USA		2009-03-18
SARS-CoV	H	KF514407	Severe acute respiratory syndrome-related coronavirus	USA		2010-10-01
SARS-CoV	H	KF514408	Severe acute respiratory syndrome-related coronavirus	USA		2009-03-18
SARS-CoV	H	KF514409	Severe acute respiratory syndrome-related coronavirus	USA		2009-07-08
SARS-CoV	H	KF514410	Severe acute respiratory syndrome-related coronavirus	USA		2009-07-08
SARS-CoV	H	KF514411	Severe acute respiratory syndrome-related coronavirus	USA		2009-05-19
SARS-CoV	H	KF514412	Severe acute respiratory syndrome-related coronavirus	USA		2009-07-08
SARS-CoV	H	KF514413	Severe acute respiratory syndrome-related coronavirus	USA		2010-10-01
SARS-CoV	H	KF514414	Severe acute respiratory syndrome-related coronavirus	USA		2009-07-08
SARS-CoV	H	KF514415	Severe acute respiratory syndrome-related coronavirus	USA		2010-10-01
SARS-CoV	H	KF514416	Severe acute respiratory syndrome-related coronavirus	USA		2010-10-01
SARS-CoV	H	KF514417	Severe acute respiratory syndrome-related coronavirus	USA		2010-10-01
SARS-CoV	H	KF514418	Severe acute respiratory syndrome-related coronavirus	USA		2009-03-18
SARS-CoV	H	KF514419	Severe acute respiratory syndrome-related coronavirus	USA		2009-05-19
SARS-CoV	H	KF514420	Severe acute respiratory syndrome-related coronavirus	USA		2009-05-19
SARS-CoV	H	KF514421	Severe acute respiratory syndrome-related coronavirus	USA		2010-10-01
SARS-CoV	H	KF514422	Severe acute respiratory syndrome-related coronavirus	USA		2010-10-01
SARS-CoV	H	KF514423	Severe acute respiratory syndrome-related coronavirus	USA		2009-07-08
SARS-CoV	H	FJ882926	Severe acute respiratory syndrome-related coronavirus	USA		2007-09-22
SARS-CoV	H	FJ882927	Severe acute respiratory syndrome-related coronavirus	USA		2007-09-26
SARS-CoV	H	FJ882928	Severe acute respiratory syndrome-related coronavirus	USA		2007-08-28
SARS-CoV	H	FJ882929	Severe acute respiratory syndrome-related coronavirus	USA		2008-03-28
SARS-CoV	H	FJ882930	Severe acute respiratory syndrome-related coronavirus	USA		2007-09-22
SARS-CoV	H	FJ882931	Severe acute respiratory syndrome-related coronavirus	USA		2008-03-28
SARS-CoV	H	FJ882932	Severe acute respiratory syndrome-related coronavirus	USA		2008-03-28
SARS-CoV	H	FJ882933	Severe acute respiratory syndrome-related coronavirus	USA		2008-03-28
SARS-CoV	H	FJ882934	Severe acute respiratory syndrome-related coronavirus	USA		2008-03-28
SARS-CoV	H	FJ882935	Severe acute respiratory syndrome-related coronavirus	USA		2008-03-28
SARS-CoV	H	FJ882936	Severe acute respiratory syndrome-related coronavirus	USA		2008-03-28
SARS-CoV	H	FJ882937	Severe acute respiratory syndrome-related coronavirus	USA		2008-03-28
SARS-CoV	H	FJ882938	Severe acute respiratory syndrome-related coronavirus	USA		2007-09-22
SARS-CoV	H	FJ882939	Severe acute respiratory syndrome-related coronavirus	USA		2008-03-28
SARS-CoV	H	FJ882940	Severe acute respiratory syndrome-related coronavirus	USA		2008-08-06
SARS-CoV	H	FJ882941	Severe acute respiratory syndrome-related coronavirus	USA		2008-03-28
SARS-CoV	H	FJ882942	Severe acute respiratory syndrome-related coronavirus	USA		2008-11-26
SARS-CoV	H	FJ882943	Severe acute respiratory syndrome-related coronavirus	USA		2008-11-21
SARS-CoV	H	FJ882944	Severe acute respiratory syndrome-related coronavirus	USA		2008-03-28
SARS-CoV	H	FJ882945	Severe acute respiratory syndrome-related coronavirus	USA		2008-11-25
SARS-CoV	H	FJ882946	Severe acute respiratory syndrome-related coronavirus	USA		2008-03-28
SARS-CoV	H	FJ882947	Severe acute respiratory syndrome-related coronavirus	USA		2008-03-28
SARS-CoV	H	FJ882948	Severe acute respiratory syndrome-related coronavirus	USA		2008-11-25
SARS-CoV	H	FJ882949	Severe acute respiratory syndrome-related coronavirus	USA		2008-03-28
SARS-CoV	H	FJ882950	Severe acute respiratory syndrome-related coronavirus	USA		2008-08-06
SARS-CoV	H	FJ882951	Severe acute respiratory syndrome-related coronavirus	USA		2008-11-26
SARS-CoV	H	FJ882952	Severe acute respiratory syndrome-related coronavirus	USA		2008-11-25
SARS-CoV	H	FJ882953	Severe acute respiratory syndrome-related coronavirus	USA		2008-11-26
SARS-CoV	H	FJ882954	Severe acute respiratory syndrome-related coronavirus	USA		2008-08-06
SARS-CoV	H	FJ882955	Severe acute respiratory syndrome-related coronavirus	USA		2008-03-28
SARS-CoV	H	FJ882956	Severe acute respiratory syndrome-related coronavirus	USA		2008-08-06
SARS-CoV	H	FJ882957	Severe acute respiratory syndrome-related coronavirus	USA		2008-11-25
SARS-CoV	H	FJ882958	Severe acute respiratory syndrome-related coronavirus	USA		2008-11-25
SARS-CoV	H	FJ882959	Severe acute respiratory syndrome-related coronavirus	USA		2008-11-26
SARS-CoV	H	FJ882960	Severe acute respiratory syndrome-related coronavirus	USA		2008-08-06
SARS-CoV	H	FJ882961	Severe acute respiratory syndrome-related coronavirus	USA		2008-11-25
SARS-CoV	H	FJ882962	Severe acute respiratory syndrome-related coronavirus	USA		2008-12-18
SARS-CoV	H	FJ882963	Severe acute respiratory syndrome-related coronavirus	USA	Homo sapiens	2004-08-10
SARS-CoV	H	GQ153539	Severe acute respiratory syndrome-related coronavirus
SARS-CoV	H	GQ153540	Severe acute respiratory syndrome-related coronavirus
SARS-CoV	H	GQ153541	Severe acute respiratory syndrome-related coronavirus
SARS-CoV	H	GQ153542	Severe acute respiratory syndrome-related coronavirus
SARS-CoV	H	GQ153543	Severe acute respiratory syndrome-related coronavirus
SARS-CoV	H	GQ153544	Severe acute respiratory syndrome-related coronavirus
SARS-CoV	H	GQ153545	Severe acute respiratory syndrome-related coronavirus
SARS-CoV	H	GQ153546	Severe acute respiratory syndrome-related coronavirus
SARS-CoV	H	GQ153547	Severe acute respiratory syndrome-related coronavirus
SARS-CoV	H	GQ153548	Severe acute respiratory syndrome-related coronavirus
SARS-CoV	H	JN854286	Severe acute respiratory syndrome-related coronavirus	United Kingdom		2003-04-16
SARS-CoV	H	JX993987	Severe acute respiratory syndrome-related coronavirus	China	Rhinolophus pusillus	2011-09
SARS-CoV	H	JX993988	Severe acute respiratory syndrome-related coronavirus	China	Chaerephon plicatus	2011
SARS-CoV	H	KJ473811	Severe acute respiratory syndrome-related coronavirus	China	Rhinolophus ferrumequinum	2012
SARS-CoV	H	KJ473812	Severe acute respiratory syndrome-related coronavirus	China	Rhinolophus ferrumequinum	2013
SARS-CoV	H	KJ473813	Severe acute respiratory syndrome-related coronavirus	China	Rhinolophus ferrumequinum	2013
SARS-CoV	H	KJ473814	Severe acute respiratory syndrome-related coronavirus	China	Rhinolophus sinicus	2013
SARS-CoV	H	KJ473815	Severe acute respiratory syndrome-related coronavirus	China	Rhinolophus sinicus	2013
SARS-CoV	H	KJ473816	Severe acute respiratory syndrome-related coronavirus	China	Rhinolophus sinicus	2013
SARS-CoV	H	KP886808	Severe acute respiratory syndrome-related coronavirus	China	Rhinolophus ferrumequinum	2013-05-23
SARS-CoV	H	KP886809	Severe acute respiratory syndrome-related coronavirus	China	Rhinolophus ferrumequinum	2013-05-23
SARS-CoV	H	KY417146	Severe acute respiratory syndrome-related coronavirus	China	Rhinolophus sinicus	2013-04-17
SARS-CoV	H	KY417152	Severe acute respiratory syndrome-related coronavirus	China	Rhinolophus sinicus	2015-10-16
SARS-CoV	H	KY417149	Severe acute respiratory syndrome-related coronavirus	China	Rhinolophus sinicus	2013-04-17
SARS-CoV	H	MG772933	Severe acute respiratory syndrome-related coronavirus	China	Rhinolophus sinicus	2017-02
SARS-CoV	H	KY417147	Severe acute respiratory syndrome-related coronavirus	China	Rhinolophus sinicus	2013-04-17
SARS-CoV	H	KY417145	Severe acute respiratory syndrome-related coronavirus	China	Rhinolophus ferrumequinum	2012-09-18
SARS-CoV	H	KY417148	Severe acute respiratory syndrome-related coronavirus	China	Rhinolophus sinicus	2013-04-17
SARS-CoV	H	KY417143	Severe acute respiratory syndrome-related coronavirus	China	Rhinolophus sinicus	2012-09-18
SARS-CoV	H	KY417150	Severe acute respiratory syndrome-related coronavirus	China	Rhinolophus sinicus	2013-07-21
SARS-CoV	H	MG772934	Severe acute respiratory syndrome-related coronavirus	China	Rhinolophus sinicus	2015-07
SARS-CoV	H	KY417142	Severe acute respiratory syndrome-related coronavirus	China	Aselliscus stoliczkanus	2014-05-12
SARS-CoV	H	KY417151	Severe acute respiratory syndrome-related coronavirus	China	Rhinolophus sinicus	2014-10-24
SARS-CoV	H	NC_004718	Severe acute respiratory syndrome-related coronavirus	Canada
SARS-CoV	H	NC_045512	Wuhan seafood market pneumonia virus	China	Homo sapiens	2019-12
SARS-CoV	H	MN908947	Wuhan seafood market pneumonia virus	China	Homo sapiens	2019-12
SARS-CoV	H	AY394850	Severe acute respiratory syndrome-related coronavirus
SARS-CoV	H	AY559082	Severe acute respiratory syndrome-related coronavirus	Singapore
SARS-CoV	H	AY559083	Severe acute respiratory syndrome-related coronavirus	Singapore
SARS-CoV	H	AY559084	Severe acute respiratory syndrome-related coronavirus	Singapore
SARS-CoV	H	AY559087	Severe acute respiratory syndrome-related coronavirus	Singapore
SARS-CoV	H	AY559088	Severe acute respiratory syndrome-related coronavirus	Singapore
SARS-CoV	H	AY559089	Severe acute respiratory syndrome-related coronavirus	Singapore
SARS-CoV	H	AY559090	Severe acute respiratory syndrome-related coronavirus	Singapore
SARS-CoV	H	AY559091	Severe acute respiratory syndrome-related coronavirus	Singapore
SARS-CoV	H	AY559092	Severe acute respiratory syndrome-related coronavirus	Singapore
SARS-CoV	H	AY559093	Severe acute respiratory syndrome-related coronavirus	Singapore
SARS-CoV	H	AY559094	Severe acute respiratory syndrome-related coronavirus	Singapore
SARS-CoV	H	AY559095	Severe acute respiratory syndrome-related coronavirus	Singapore
SARS-CoV	H	AY559096	Severe acute respiratory syndrome-related coronavirus	Singapore
SARS-CoV	H	AY559097	Severe acute respiratory syndrome-related coronavirus	Singapore
SARS-CoV	H	AY559081	Severe acute respiratory syndrome-related coronavirus	Singapore
SARS-CoV	H	AY559085	Severe acute respiratory syndrome-related coronavirus	Singapore
SARS-CoV	H	AY559086	Severe acute respiratory syndrome-related coronavirus	Singapore
SARS-CoV	H	AY654624	Severe acute respiratory syndrome-related coronavirus
SARS-CoV	H	AY772062	Severe acute respiratory syndrome-related coronavirus
SARS-CoV	H	AY545915	Severe acute respiratory syndrome-related coronavirus	China
SARS-CoV	H	AY545918	Severe acute respiratory syndrome-related coronavirus	China
SARS-CoV	H	AY545914	Severe acute respiratory syndrome-related coronavirus	China
SARS-CoV	H	AY545916	Severe acute respiratory syndrome-related coronavirus	China
SARS-CoV	H	AY545917	Severe acute respiratory syndrome-related coronavirus	China
SARS-CoV	H	AY545919	Severe acute respiratory syndrome-related coronavirus	China
SARS-CoV	H	AY568539	Severe acute respiratory syndrome-related coronavirus	China
SARS-CoV	H	AY595412	Severe acute respiratory syndrome-related coronavirus
SARS-CoV	H	AY572034	Severe acute respiratory syndrome-related coronavirus	China	Viverridae
SARS-CoV	H	AY572035	Severe acute respiratory syndrome-related coronavirus	China	Viverridae
SARS-CoV	H	AY572038	Severe acute respiratory syndrome-related coronavirus	China	Viverridae
SARS-CoV	H	AY613948	Severe acute respiratory syndrome-related coronavirus	China	Paradoxurus hermaphroditus
SARS-CoV	H	AY613949	Severe acute respiratory syndrome-related coronavirus	China	Paradoxurus hermaphroditus
SARS-CoV	H	AY613950	Severe acute respiratory syndrome-related coronavirus	China	Paradoxurus hermaphroditus
SARS-CoV	H	AY613947	Severe acute respiratory syndrome-related coronavirus	China
SARS-CoV	H	AY864805	Severe acute respiratory syndrome-related coronavirus	China
SARS-CoV	H	AY864806	Severe acute respiratory syndrome-related coronavirus
SARS-CoV	H	AY714217	Severe acute respiratory syndrome-related coronavirus	USA
SARS-CoV	H	AY686863	Severe acute respiratory syndrome-related coronavirus		Paradoxurus hermaphroditus
SARS-CoV	H	AY686864	Severe acute respiratory syndrome-related coronavirus		Paradoxurus hermaphroditus
SARS-CoV	H	AY283794	Severe acute respiratory syndrome-related coronavirus	Singapore
SARS-CoV	H	AY283795	Severe acute respiratory syndrome-related coronavirus	Singapore
SARS-CoV	H	AY283796	Severe acute respiratory syndrome-related coronavirus	Singapore
SARS-CoV	H	AY283797	Severe acute respiratory syndrome-related coronavirus	Singapore
SARS-CoV	H	AY283798	Severe acute respiratory syndrome-related coronavirus	Singapore
SARS-CoV	H	AY282752	Severe acute respiratory syndrome-related coronavirus
SARS-CoV	H	AY291315	Severe acute respiratory syndrome-related coronavirus
SARS-CoV	H	AY291451	Severe acute respiratory syndrome-related coronavirus	Taiwan
SARS-CoV	H	AY278487	Severe acute respiratory syndrome-related coronavirus
SARS-CoV	H	AY278488	Severe acute respiratory syndrome-related coronavirus
SARS-CoV	H	AY278489	Severe acute respiratory syndrome-related coronavirus
SARS-CoV	H	AY278490	Severe acute respiratory syndrome-related coronavirus
SARS-CoV	H	AY278491	Severe acute respiratory syndrome-related coronavirus
SARS-CoV	H	AY278554	Severe acute respiratory syndrome-related coronavirus	China
SARS-CoV	H	AY278741	Severe acute respiratory syndrome-related coronavirus
SARS-CoV	H	AY279354	Severe acute respiratory syndrome-related coronavirus
SARS-CoV	H	AY274119	Severe acute respiratory syndrome-related coronavirus	Canada	Homo sapiens
SARS-CoV	H	AY297028	Severe acute respiratory syndrome-related coronavirus
SARS-CoV	H	AY310120	Severe acute respiratory syndrome-related coronavirus
SARS-CoV	H	AY350750	Severe acute respiratory syndrome-related coronavirus
SARS-CoV	H	AY351680	Severe acute respiratory syndrome-related coronavirus
SARS-CoV	H	AY362698	Severe acute respiratory syndrome-related coronavirus
SARS-CoV	H	AY362699	Severe acute respiratory syndrome-related coronavirus
SARS-CoV	H	AY345986	Severe acute respiratory syndrome-related coronavirus
SARS-CoV	H	AY345987	Severe acute respiratory syndrome-related coronavirus
SARS-CoV	H	AY345988	Severe acute respiratory syndrome-related coronavirus
SARS-CoV	H	AY348314	Severe acute respiratory syndrome-related coronavirus	Taiwan
SARS-CoV	H	AY390556	Severe acute respiratory syndrome-related coronavirus	China
SARS-CoV	H	AY463060	Severe acute respiratory syndrome-related coronavirus
SARS-CoV	H	AY461660	Severe acute respiratory syndrome-related coronavirus	Russia
SARS-CoV	H	AY463059	Severe acute respiratory syndrome-related coronavirus
SARS-CoV	H	AY485277	Severe acute respiratory syndrome-related coronavirus
SARS-CoV	H	AY485278	Severe acute respiratory syndrome-related coronavirus
SARS-CoV	H	AY502923	Severe acute respiratory syndrome-related coronavirus	Taiwan
SARS-CoV	H	AY502924	Severe acute respiratory syndrome-related coronavirus	Taiwan
SARS-CoV	H	AY502925	Severe acute respiratory syndrome-related coronavirus	Taiwan
SARS-CoV	H	AY502926	Severe acute respiratory syndrome-related coronavirus	Taiwan
SARS-CoV	H	AY502927	Severe acute respiratory syndrome-related coronavirus	Taiwan
SARS-CoV	H	AY502928	Severe acute respiratory syndrome-related coronavirus	Taiwan
SARS-CoV	H	AY502929	Severe acute respiratory syndrome-related coronavirus	Taiwan
SARS-CoV	H	AY502930	Severe acute respiratory syndrome-related coronavirus	Taiwan
SARS-CoV	H	AY502931	Severe acute respiratory syndrome-related coronavirus	Taiwan
SARS-CoV	H	AY502932	Severe acute respiratory syndrome-related coronavirus	Taiwan
SARS-CoV	H	AY508724	Severe acute respiratory syndrome-related coronavirus
SARS-CoV	H	AY515512	Severe acute respiratory syndrome-related coronavirus	China	Paguma larvata
SARS-CoV	H	AY323977	Severe acute respiratory syndrome-related coronavirus	Italy
SARS-CoV	H	AY321118	Severe acute respiratory syndrome-related coronavirus
SARS-CoV	H	AY338174	Severe acute respiratory syndrome-related coronavirus
SARS-CoV	H	AY338175	Severe acute respiratory syndrome-related coronavirus
SARS-CoV	H	AY304486	Severe acute respiratory syndrome-related coronavirus	Hong Kong
SARS-CoV	H	AY304488	Severe acute respiratory syndrome-related coronavirus	Hong Kong
SARS-CoV	H	AY304495	Severe acute respiratory syndrome-related coronavirus	Hong Kong
SARS-CoV	H	AY313906	Severe acute respiratory syndrome-related coronavirus	China
SARS-CoV	H	AY357075	Severe acute respiratory syndrome-related coronavirus
SARS-CoV	H	AY357076	Severe acute respiratory syndrome-related coronavirus
SARS-CoV	H	AY394978	Severe acute respiratory syndrome-related coronavirus
SARS-CoV	H	AY394979	Severe acute respiratory syndrome-related coronavirus
SARS-CoV	H	AY394983	Severe acute respiratory syndrome-related coronavirus
SARS-CoV	H	AY394985	Severe acute respiratory syndrome-related coronavirus
SARS-CoV	H	AY394986	Severe acute respiratory syndrome-related coronavirus
SARS-CoV	H	AY394987	Severe acute respiratory syndrome-related coronavirus
SARS-CoV	H	AY394989	Severe acute respiratory syndrome-related coronavirus
SARS-CoV	H	AY394990	Severe acute respiratory syndrome-related coronavirus
SARS-CoV	H	AY394991	Severe acute respiratory syndrome-related coronavirus
SARS-CoV	H	AY394992	Severe acute respiratory syndrome-related coronavirus
SARS-CoV	H	AY394993	Severe acute respiratory syndrome-related coronavirus
SARS-CoV	H	AY394994	Severe acute respiratory syndrome-related coronavirus
SARS-CoV	H	AY394995	Severe acute respiratory syndrome-related coronavirus
SARS-CoV	H	AY394996	Severe acute respiratory syndrome-related coronavirus
SARS-CoV	H	AY394997	Severe acute respiratory syndrome-related coronavirus
SARS-CoV	H	AY394998	Severe acute respiratory syndrome-related coronavirus
SARS-CoV	H	AY394999	Severe acute respiratory syndrome-related coronavirus
SARS-CoV	H	AY395000	Severe acute respiratory syndrome-related coronavirus
SARS-CoV	H	AY395001	Severe acute respiratory syndrome-related coronavirus
SARS-CoV	H	AY395002	Severe acute respiratory syndrome-related coronavirus
SARS-CoV	H	AY395003	Severe acute respiratory syndrome-related coronavirus
SARS-CoV	H	AY427439	Severe acute respiratory syndrome-related coronavirus
SARS-CoV	H	MK062183	Severe acute respiratory syndrome-related coronavirus	USA	Homo sapiens	2017-05-31
SARS-CoV	H	MK062179	Severe acute respiratory syndrome-related coronavirus	USA	Homo sapiens	2017-05-27
SARS-CoV	H	MK062184	Severe acute respiratory syndrome-related coronavirus	USA	Homo sapiens	2017-06-01
SARS-CoV	H	MK062180	Severe acute respiratory syndrome-related coronavirus	USA	Homo sapiens	2017-05-28
SARS-CoV	H	MK062182	Severe acute respiratory syndrome-related coronavirus	USA	Homo sapiens	2017-05-30
SARS-CoV	H	MK062181	Severe acute respiratory syndrome-related coronavirus	USA	Homo sapiens	2017-05-29
SARS-CoV	H	KY352407	Severe acute respiratory syndrome-related coronavirus	Kenya	Rhinolophus	2007-08
SARS-CoV	H	MN994467	Wuhan seafood market pneumonia virus	USA	Homo sapiens	2020-01-23
SARS-CoV	H	MN994468	Wuhan seafood market pneumonia virus	USA	Homo sapiens	2020-01-22
SARS-CoV	H	MN988669	Wuhan seafood market pneumonia virus	China	Homo sapiens	2020-01-02
SARS-CoV	H	MN988713	Wuhan seafood market pneumonia virus	USA	Homo sapiens	2020-01-21
SARS-CoV	H	MN997409	Wuhan seafood market pneumonia virus	USA	Homo sapiens	2020-01-22
SARS-CoV	H	MN988668	Wuhan seafood market pneumonia virus	China	Homo sapiens	2020-01-02
SARS-CoV	N	KX900393	Alphacoronavirus 1	USA		2006-12-08
SARS-CoV	N	KX900394	Alphacoronavirus 1	USA		1988
SARS-CoV	N	KX900395	Alphacoronavirus 1	USA		2006-11-08
SARS-CoV	N	KX900396	Alphacoronavirus 1	USA		2006-11-17
SARS-CoV	N	KX900397	Alphacoronavirus 1	USA		2007-02-08
SARS-CoV	N	KX900398	Alphacoronavirus 1	USA		2007-02-08
SARS-CoV	N	KX900399	Alphacoronavirus 1	USA		2007-02-16
SARS-CoV	N	KX900400	Alphacoronavirus 1	USA		2008-03-06
SARS-CoV	N	KX900401	Alphacoronavirus 1	USA		2008-04-15
SARS-CoV	N	KX900402	Alphacoronavirus 1	Mexico		2008-04-17
SARS-CoV	N	KX900403	Alphacoronavirus 1	USA		2008-04-09
SARS-CoV	N	KX900404	Alphacoronavirus 1	USA		2012-11-29
SARS-CoV	N	KX900405	Alphacoronavirus 1	USA		2013-01-04
SARS-CoV	N	KX900406	Alphacoronavirus 1	USA		2013-02-28
SARS-CoV	N	KX900407	Alphacoronavirus 1	USA		2013-03-01
SARS-CoV	N	KX900408	Alphacoronavirus 1	USA		2014-01-17
SARS-CoV	N	KX900409	Alphacoronavirus 1	USA		2014-01-31
SARS-CoV	N	KX900410	Alphacoronavirus 1	USA		2014-02-04
SARS-CoV	N	KX900411	Alphacoronavirus 1	USA		2014-02-05
SARS-CoV	N	KX722529	Alphacoronavirus 1	Belgium	Felis catus	2015-01-01
SARS-CoV	N	KX722530	Alphacoronavirus 1	Denmark	Felis catus	2015-02-01
SARS-CoV	N	MN249445	Coronavirus HKU15	China	Sus scrofa	2017-12-11
SARS-CoV	N	KT381613	Coronavirus HKU15	USA	Sus scrofa	2014-05-07
SARS-CoV	N	KT444582	SARS-like coronavirus WIV16	China	Rhinolophus sinicus	2013-07-21
SARS-CoV	N	KU356856	Avian coronavirus	China	Gallus gallus	2014-09
SARS-CoV	N	KU361187	Avian coronavirus	China	Gallus gallus	2010
SARS-CoV	N	KT886454	Avian coronavirus	Poland	Gallus gallus	2009
SARS-CoV	N	KU729220	Alphacoronavirus 1	China	Sus scrofa	1998-02-10
SARS-CoV	N	KU665558	Coronavirus HKU15	China		2014-06-26
SARS-CoV	N	KU984334	Coronavirus HKU15	Thailand	Sus scrofa	2015-11
SARS-CoV	N	KU981059	Coronavirus HKU15	China	Sus scrofa	2015-02-16
SARS-CoV	N	KU981060	Coronavirus HKU15	China		2015-04-15
SARS-CoV	N	KU981061	Coronavirus HKU15	China		2015-07-18
SARS-CoV	N	KU981062	Coronavirus HKU15	China		2015-12-30
SARS-CoV	N	KY065120	Coronavirus HKU15	China	Sus scrofa	2016
SARS-CoV	N	KY063616	Alphacoronavirus 1	China	Canis lupus familiaris	2016-07-01
SARS-CoV	N	KY063617	Alphacoronavirus 1	China	Canis lupus familiaris	2016-07-01
SARS-CoV	N	KY063618	Alphacoronavirus 1	China	Canis lupus familiaris	2016-07-01
SARS-CoV	N	KX834351	Coronavirus HKU15	Viet Nam	Sus scrofa	2015-10-10
SARS-CoV	N	KX834352	Coronavirus HKU15	Viet Nam	Sus scrofa	2015-12-08
SARS-CoV	N	KX118627	Coronavirus HKU15	Laos	Sus scrofa	2016-01-20
SARS-CoV	N	KX077987	Avian coronavirus	China	Gallus gallus	2015
SARS-CoV	N	KX022602	Coronavirus HKU15	USA	Sus scrofa	2015-10-15
SARS-CoV	N	KX022603	Coronavirus HKU15	USA	Sus scrofa	2015-12-18
SARS-CoV	N	KX022604	Coronavirus HKU15	USA	Sus scrofa	2015-11-27
SARS-CoV	N	KX022605	Coronavirus HKU15	USA	Sus scrofa	2015-12-21
SARS-CoV	N	KX252778	Avian coronavirus	China	Gallus gallus	2005
SARS-CoV	N	KX252780	Avian coronavirus	China	Gallus gallus	2009
SARS-CoV	N	KX252787	Avian coronavirus	China	Gallus gallus	2013-10
SARS-CoV	N	KX083668	Alphacoronavirus 1	China	Sus scrofa	2015
SARS-CoV	N	KX443143	Coronavirus HKU15	China		2016
SARS-CoV	N	KX499468	Alphacoronavirus 1	China	Sus scrofa	2015-12-22
SARS-CoV	N	KX275390	Avian coronavirus	China	Gallus gallus	2014-11
SARS-CoV	N	KX272465	Avian coronavirus	Sudan	Gallus gallus	2014-12-01
SARS-CoV	N	MG763935	Avian coronavirus	India	Gallus gallus	2013
SARS-CoV	N	MK330604	Coronavirus HKU15	China	Sus scrofa	2017-02
SARS-CoV	N	MG893511	Alphacoronavirus 1	Germany	Felis catus	2012-07
SARS-CoV	N	MN165107	Alphacoronavirus 1	China	Felis catus	2018-04
SARS-CoV	N	KU215419	Alphacoronavirus 1	Belgium	Felis catus	2013
SARS-CoV	N	KU215420	Alphacoronavirus 1	Belgium	Felis catus	2013
SARS-CoV	N	KU215421	Alphacoronavirus 1	Belgium	Felis catus	2013
SARS-CoV	N	KU215422	Alphacoronavirus 1	Belgium	Felis catus	2013
SARS-CoV	N	KU215423	Alphacoronavirus 1	Belgium	Felis catus	2013
SARS-CoV	N	KU215424	Alphacoronavirus 1	Belgium	Felis catus	2013
SARS-CoV	N	KU215425	Alphacoronavirus 1	Belgium	Felis catus	2013
SARS-CoV	N	KU215426	Alphacoronavirus 1	Belgium	Felis catus	2013
SARS-CoV	N	KU215427	Alphacoronavirus 1	Belgium	Felis catus	2013
SARS-CoV	N	KU215428	Alphacoronavirus 1	Belgium	Felis catus	2013
SARS-CoV	N	KT696544	Alphacoronavirus 1	China	Sus scrofa	2012
SARS-CoV	N	KT736031	Avian coronavirus	China	Gallus gallus	2015-04
SARS-CoV	N	KT736032	Avian coronavirus	China	Gallus gallus	2015-04
SARS-CoV	N	KU182964	Bat coronavirus	China	Rhinolophus ferrumequinum	2013-08
SARS-CoV	N	EU714028	Avian coronavirus	China	Gallus gallus	1997
SARS-CoV	N	DQ201447	Alphacoronavirus 1		Sus scrofa
SARS-CoV	N	EF065510	Pipistrellus bat coronavirus HKU5	China	Chiroptera
SARS-CoV	N	EF065511	Pipistrellus bat coronavirus HKU5	China	Chiroptera
SARS-CoV	N	EF065512	Pipistrellus bat coronavirus HKU5	China	Chiroptera
SARS-CoV	N	FJ755618	Alphacoronavirus 1	China	Sus scrofa	1973
SARS-CoV	N	GQ477367	Alphacoronavirus 1	Taiwan	Canis lupus familiaris	2008-11
SARS-CoV	N	GU190215	Bat coronavirus BM48-31/BGR/2008	Bulgaria	Rhinolophus blasii	2008
SARS-CoV	N	GQ504722	Avian coronavirus	USA	Gallus gallus	1998
SARS-CoV	N	GQ504723	Avian coronavirus	USA	Gallus gallus	1998
SARS-CoV	N	GQ504725	Avian coronavirus	USA	Gallus gallus	1941
SARS-CoV	N	GQ427176	Avian coronavirus	USA	Meleagris gallopavo	1998
SARS-CoV	N	EU186072	Alphacoronavirus 1	USA
SARS-CoV	N	EU074218	Alphacoronavirus 1	China
SARS-CoV	N	DQ443743	Alphacoronavirus 1	China
SARS-CoV	N	DQ010921	Alphacoronavirus 1		Felis catus
SARS-CoV	N	DQ811785	Alphacoronavirus 1	USA	Sus scrofa
SARS-CoV	N	DQ811786	Alphacoronavirus 1	USA	Sus scrofa	1987
SARS-CoV	N	DQ811787	Alphacoronavirus 1	USA	Sus scrofa
SARS-CoV	N	DQ811788	Alphacoronavirus 1		Sus scrofa
SARS-CoV	N	DQ811789	Alphacoronavirus 1	USA	Sus scrofa	1952
SARS-CoV	N	DQ286389	Alphacoronavirus 1	USA
SARS-CoV	N	DQ848678	Alphacoronavirus 1
SARS-CoV	N	FJ376619	Bulbul coronavirus HKU11	Hong Kong	Pycnonotus jocosus	2007-01
SARS-CoV	N	FJ376620	Bulbul coronavirus HKU11	Hong Kong	Pycnonotus sinensis	2007-01
SARS-CoV	N	FJ376621	Thrush coronavirus HKU12	Hong Kong	Turdus hortulorum	2007-01
SARS-CoV	N	FJ376622	Munia coronavirus HKU13	Hong Kong	Lonchura striata	2007-04
SARS-CoV	N	GU553361	Alphacoronavirus 1	Netherlands	Feliformia	2007-09-13
SARS-CoV	N	GU553362	Alphacoronavirus 1	Netherlands	Feliformia	2007-09-13
SARS-CoV	N	JN183882	Alphacoronavirus 1	Netherlands	Felis catus	2010-07-14
SARS-CoV	N	JN183883	Alphacoronavirus 1	Netherlands	Felis catus	2010-03-12
SARS-CoV	N	JQ408980	Alphacoronavirus 1		Felis catus
SARS-CoV	N	JQ408981	Alphacoronavirus 1		Felis catus
SARS-CoV	N	JQ404409	Alphacoronavirus 1		Canis lupus familiaris
SARS-CoV	N	JQ404410	Alphacoronavirus 1		Canis lupus familiaris
SARS-CoV	N	JQ088078	Avian coronavirus	Sweden	Gallus gallus	2010
SARS-CoV	N	JF330899	Avian coronavirus	China	Gallus gallus	2009
SARS-CoV	N	JF828981	Avian coronavirus	China	Gallus gallus	2010
SARS-CoV	N	HQ848267	Avian coronavirus	China	Gallus gallus	2005-08-15
SARS-CoV	N	KF530123	Alphacoronavirus 1	Netherlands	Felis catus	2010-08-17
SARS-CoV	N	KF636752	Bat Hp-betacoronavirus Zhejiang2013	China	Hipposideros pratti	2013-04-29
SARS-CoV	N	KC962433	Alphacoronavirus 1	China	Sus scrofa	2012-05-05
SARS-CoV	N	KF377577	Avian coronavirus
SARS-CoV	N	GU393331	Avian coronavirus	USA	Gallus gallus	1991
SARS-CoV	N	GU393332	Avian coronavirus	USA	Gallus gallus	1992
SARS-CoV	N	GU393335	Avian coronavirus	Netherlands	Gallus gallus	1960
SARS-CoV	N	HM776941	Alphacoronavirus 1	China	Sus scrofa	2009
SARS-CoV	N	HQ012367	Alphacoronavirus 1	Netherlands	Feliformia	2007-07-17
SARS-CoV	N	HQ012368	Alphacoronavirus 1	Netherlands	Feliformia	2007-07-24
SARS-CoV	N	HQ012369	Alphacoronavirus 1	Netherlands	Feliformia	2007-09-11
SARS-CoV	N	HQ012370	Alphacoronavirus 1	Netherlands	Feliformia	2008-01-03
SARS-CoV	N	HQ012371	Alphacoronavirus 1	Netherlands	Feliformia	2008-01-25
SARS-CoV	N	HQ012372	Alphacoronavirus 1	Netherlands	Felis catus	2007-09-11
SARS-CoV	N	HQ392469	Alphacoronavirus 1	Netherlands	Felis catus	2008-01-22
SARS-CoV	N	HQ392470	Alphacoronavirus 1	Netherlands	Feliformia	2007-08-23
SARS-CoV	N	HQ392471	Alphacoronavirus 1	Netherlands	Feliformia	2007-08-23
SARS-CoV	N	HQ392472	Alphacoronavirus 1	Netherlands	Feliformia	2008-01-22
SARS-CoV	N	HQ462571	Alphacoronavirus 1	China	Sus scrofa
SARS-CoV	N	FJ888351	Avian coronavirus	Netherlands	Gallus gallus	1960
SARS-CoV	N	FJ938052	Alphacoronavirus 1	Netherlands	Felis catus	2007-06-05
SARS-CoV	N	FJ938054	Alphacoronavirus 1	Netherlands	Felis catus	2007-02-02
SARS-CoV	N	FJ938055	Alphacoronavirus 1	Netherlands	Felis catus	2007-05-24
SARS-CoV	N	FJ938058	Alphacoronavirus 1	Netherlands	Felis catus	2007-06-07
SARS-CoV	N	FJ938061	Alphacoronavirus 1	USA	Felis catus	1998-03-10
SARS-CoV	N	FJ807652	Avian coronavirus
SARS-CoV	N	GQ152141	Alphacoronavirus 1	Taiwan	Felis catus	2007-09
SARS-CoV	N	HM245924	Avian coronavirus	China	Gallus gallus	2004
SARS-CoV	N	KC175339	Alphacoronavirus 1	Germany	Canis lupus familiaris	1971
SARS-CoV	N	KC175340	Alphacoronavirus 1	USA	Canis lupus familiaris	1978
SARS-CoV	N	KC175341	Alphacoronavirus 1	USA	Canis lupus familiaris	1978
SARS-CoV	N	JN634064	Alphacoronavirus 1
SARS-CoV	N	JN856008	Alphacoronavirus 1	USA	Canis lupus familiaris	1976
SARS-CoV	N	JQ065042	Coronavirus HKU15	China	Sus scrofa	2009
SARS-CoV	N	JQ065043	Coronavirus HKU15	China	Sus scrofa	2010
SARS-CoV	N	JQ065044	White-eye coronavirus HKU16	China	Zosteropidae	2007
SARS-CoV	N	JQ065045	Sparrow coronavirus HKU17	China	Passeridae	2007
SARS-CoV	N	JQ065047	Night heron coronavirus HKU19	China	Ardeidae	2007
SARS-CoV	N	KC506155	Avian coronavirus	China	Gallus gallus	2011-10-10
SARS-CoV	N	KC461235	Alphacoronavirus 1	USA	Felis catus	2011
SARS-CoV	N	KC461236	Alphacoronavirus 1	USA	Felis catus	2011
SARS-CoV	N	KC461237	Alphacoronavirus 1	USA	Felis catus	2011
SARS-CoV	N	KP757890	Coronavirus HKU15	China	Sus scrofa	2004-05-24
SARS-CoV	N	KP757891	Coronavirus HKU15	China	Sus scrofa	2014-12-26
SARS-CoV	N	KP757892	Coronavirus HKU15	China	Sus scrofa	2014-12-20
SARS-CoV	N	KP118880	Avian coronavirus	China	Gallus gallus	2013
SARS-CoV	N	KP118881	Avian coronavirus	China	Gallus gallus	2014
SARS-CoV	N	KP118882	Avian coronavirus	China	Gallus gallus	2014
SARS-CoV	N	KP118883	Avian coronavirus	China	Gallus gallus	2012
SARS-CoV	N	KP118884	Avian coronavirus	China	Gallus gallus	2011
SARS-CoV	N	KP118885	Avian coronavirus	China	Gallus gallus	2011
SARS-CoV	N	KP118887	Avian coronavirus	China	Gallus gallus	2014
SARS-CoV	N	KP118888	Avian coronavirus	China	Gallus gallus	2013
SARS-CoV	N	KP118891	Avian coronavirus	China	Gallus gallus	2011
SARS-CoV	N	KP118892	Avian coronavirus	China	Gallus gallus	2013
SARS-CoV	N	KP036502	Avian coronavirus	China	Gallus gallus	2014
SARS-CoV	N	KP036503	Avian coronavirus	China	Gallus gallus	2012
SARS-CoV	N	KP036504	Avian coronavirus	China	Gallus gallus	2013
SARS-CoV	N	KM820765	Coronavirus HKU15	South Korea	Sus scrofa	2014-04
SARS-CoV	N	KP202848	Alphacoronavirus 1	China	Sus scrofa	2013-03-07
SARS-CoV	N	KP343691	Avian coronavirus	China	Gallus gallus	2013
SARS-CoV	N	KP143507	Alphacoronavirus 1	United Kingdom	Felis catus	2013-01-01
SARS-CoV	N	KP143508	Alphacoronavirus 1	United Kingdom	Felis catus	2013-01-01
SARS-CoV	N	KP143509	Alphacoronavirus 1	United Kingdom	Felis catus	2013-01-01
SARS-CoV	N	KP143510	Alphacoronavirus 1	United Kingdom	Felis catus	2013-01-01
SARS-CoV	N	KP143511	Alphacoronavirus 1	United Kingdom	Felis catus	2013-01-01
SARS-CoV	N	KP143512	Alphacoronavirus 1	United Kingdom	Felis catus	2013-01-01
SARS-CoV	N	KJ620016	Coronavirus HKU15	USA	Sus scrofa	2014-03-18
SARS-CoV	N	KJ769231	Coronavirus HKU15	USA	Sus scrofa	2014-03-01
SARS-CoV	N	KJ425485	Avian coronavirus	China	Gallus gallus	2011-09-17
SARS-CoV	N	KJ425486	Avian coronavirus	China	Gallus gallus	2012-05-23
SARS-CoV	N	KJ425487	Avian coronavirus	China	Gallus gallus	2011-05-26
SARS-CoV	N	KJ425488	Avian coronavirus	China	Gallus gallus	2011-08-25
SARS-CoV	N	KJ425489	Avian coronavirus	China	Gallus gallus	2011-11-18
SARS-CoV	N	KJ425490	Avian coronavirus	China	Gallus gallus	2011-12-21
SARS-CoV	N	KJ425491	Avian coronavirus	China	Gallus gallus	2011-12-18
SARS-CoV	N	KJ425492	Avian coronavirus	China	Gallus gallus	2012-04-03
SARS-CoV	N	KJ425493	Avian coronavirus	China	Gallus gallus	2012-07-21
SARS-CoV	N	KJ425494	Avian coronavirus	China	Gallus gallus	2012-10-24
SARS-CoV	N	KJ425495	Avian coronavirus	China	Gallus gallus	2012-10-26
SARS-CoV	N	KJ425496	Avian coronavirus	China	Gallus gallus	2013-05-25
SARS-CoV	N	KJ425497	Avian coronavirus	China	Gallus gallus	2013-05-24
SARS-CoV	N	KJ425498	Avian coronavirus	China	Gallus gallus	2013-06-18
SARS-CoV	N	KJ425499	Avian coronavirus	China	Gallus gallus	2013-11-18
SARS-CoV	N	KJ425500	Avian coronavirus	China	Gallus gallus	2013-11-21
SARS-CoV	N	KJ425501	Avian coronavirus	China	Gallus gallus	2013-11-26
SARS-CoV	N	KJ425502	Avian coronavirus	China	Gallus gallus	2013-11-26
SARS-CoV	N	KJ425503	Avian coronavirus	China	Gallus gallus	2009-09-08
SARS-CoV	N	KJ425505	Avian coronavirus	China	Gallus gallus	2011-03-10
SARS-CoV	N	KJ425506	Avian coronavirus	China	Gallus gallus	2011-10-22
SARS-CoV	N	KJ473820	Pipistrellus bat coronavirus HKU5	China	Pipistrellus abramus	2013
SARS-CoV	N	KJ481931	Coronavirus HKU15	USA	Sus scrofa	2014-01-04
SARS-CoV	N	KM012168	Coronavirus HKU15	USA	Sus scrofa	2014-03-17
SARS-CoV	N	KP849472	Alphacoronavirus 1	Italy		2003
SARS-CoV	N	KT203557	Avian coronavirus	India	Gallus gallus	2012
SARS-CoV	N	KP981395	Coronavirus HKU15	USA
SARS-CoV	N	KP981644	Alphacoronavirus 1	Italy	Canis lupus familiaris	2005
SARS-CoV	N	KR265847	Coronavirus HKU15	USA	Sus scrofa	2014-03-06
SARS-CoV	N	KR265848	Coronavirus HKU15	USA	Sus scrofa	2014-03-14
SARS-CoV	N	KR265849	Coronavirus HKU15	USA	Sus scrofa	2014-04-02
SARS-CoV	N	KR265850	Coronavirus HKU15	USA	Sus scrofa	2014-04-02
SARS-CoV	N	KR265851	Coronavirus HKU15	USA	Sus scrofa	2014-05-13
SARS-CoV	N	KR265852	Coronavirus HKU15	USA	Sus scrofa	2014-04-21
SARS-CoV	N	KR265853	Coronavirus HKU15	USA	Sus scrofa	2013-10-14
SARS-CoV	N	KR265854	Coronavirus HKU15	USA	Sus scrofa	2014-05-21
SARS-CoV	N	KR265855	Coronavirus HKU15	USA	Sus scrofa	2014-05-21
SARS-CoV	N	KR265856	Coronavirus HKU15	USA	Sus scrofa	2014-02-23
SARS-CoV	N	KR265857	Coronavirus HKU15	USA	Sus scrofa	2014-02-23
SARS-CoV	N	KR265858	Coronavirus HKU15	USA	Sus scrofa	2014-05-06
SARS-CoV	N	KR265859	Coronavirus HKU15	USA	Sus scrofa	2014-02-11
SARS-CoV	N	KR265860	Coronavirus HKU15	USA	Sus scrofa	2014-02-05
SARS-CoV	N	KR265861	Coronavirus HKU15	USA	Sus scrofa	2014-02-05
SARS-CoV	N	KR265862	Coronavirus HKU15	USA	Sus scrofa	2014-03-26
SARS-CoV	N	KR265863	Coronavirus HKU15	USA	Sus scrofa	2014-03-27
SARS-CoV	N	KR265864	Coronavirus HKU15	USA	Sus scrofa	2014-03-14
SARS-CoV	N	KR265865	Coronavirus HKU15	USA	Sus scrofa	2014-06-05
SARS-CoV	N	KT021234	Coronavirus HKU15	China	Sus scrofa	2015-03-20
SARS-CoV	N	KJ584355	Coronavirus HKU15	USA	Sus scrofa	2014-02-12
SARS-CoV	N	KJ584356	Coronavirus HKU15	USA	Sus scrofa	2014-02-20
SARS-CoV	N	KJ584357	Coronavirus HKU15	USA	Sus scrofa	2014-03-07
SARS-CoV	N	KJ584358	Coronavirus HKU15	USA	Sus scrofa	2014-02-18
SARS-CoV	N	KJ584359	Coronavirus HKU15	USA	Sus scrofa	2014-02-21
SARS-CoV	N	KJ567050	Coronavirus HKU15	USA	Sus scrofa	2014-02-20
SARS-CoV	N	KJ601777	Coronavirus HKU15	USA	Sus scrofa	2014-01-08
SARS-CoV	N	KJ601778	Coronavirus HKU15	USA	Sus scrofa	2014-01-08
SARS-CoV	N	KJ601779	Coronavirus HKU15	USA	Sus scrofa	2014-01-11
SARS-CoV	N	KJ601780	Coronavirus HKU15	USA	Sus scrofa	2014-01-26
SARS-CoV	N	KJ569769	Coronavirus HKU15	USA	Sus scrofa	2014-02-13
SARS-CoV	N	KJ425507	Avian coronavirus	China	Gallus gallus	2013-12-16
SARS-CoV	N	KJ425508	Avian coronavirus	China	Gallus gallus	2009-09-09
SARS-CoV	N	KJ425509	Avian coronavirus	China	Gallus gallus	2012-10-23
SARS-CoV	N	KJ425510	Avian coronavirus	China	Gallus gallus	2011-05-05
SARS-CoV	N	KJ425511	Avian coronavirus	China	Gallus gallus	2011-05-29
SARS-CoV	N	KJ425512	Avian coronavirus	China	Gallus gallus	2011-07-26
SARS-CoV	N	KJ462462	Coronavirus HKU15	USA	Sus scrofa	2014-01-31
SARS-CoV	N	KJ435284	Avian coronavirus	China	Gallus gallus	2011-12-23
SARS-CoV	N	KJ435285	Avian coronavirus	China	Gallus gallus	2012-12-28
SARS-CoV	N	KT266822	Coronavirus HKU15	China	Sus scrofa	2012
SARS-CoV	N	KT336560	Coronavirus HKU15	China	Sus scrofa	2014-11-24
SARS-CoV	N	KR150443	Coronavirus HKU15	USA	Sus scrofa	2015-03-24
SARS-CoV	N	KR131621	Coronavirus HKU15	China	Sus scrofa	2015-03
SARS-CoV	N	KR270796	Alphacoronavirus 1	USA	Sus scrofa	2014-07-24
SARS-CoV	N	NC_016994	Night heron coronavirus HKU19	China	Ardeidae	2007
SARS-CoV	N	NC_016992	Sparrow coronavirus HKU17	China	Passeridae	2007
SARS-CoV	N	NC_016991	White-eye coronavirus HKU16	China	Zosteropidae	2007
SARS-CoV	N	KY513724	Coronavirus HKU15	China	Sus scrofa	2014
SARS-CoV	N	KY566211	Alphacoronavirus 1	China	Felis catus	2016-11
SARS-CoV	N	KY566210	Alphacoronavirus 1	China	Felis catus	2016-11
SARS-CoV	N	MF041982	Coronavirus HKU15	China	Sus scrofa	2016-12-23
SARS-CoV	N	KY566209	Alphacoronavirus 1	China	Felis catus	2016-11
SARS-CoV	N	KY513725	Coronavirus HKU15	China	Sus scrofa	2014
SARS-CoV	N	KY363868	Coronavirus HKU15	China	Sus scrofa	2016-01-05
SARS-CoV	N	KY363867	Coronavirus HKU15	China	Sus scrofa	2016-03-18
SARS-CoV	N	KY293678	Coronavirus HKU15	China	Sus scrofa	2016-05-23
SARS-CoV	N	KY926512	Coronavirus HKU15	South Korea	Sus scrofa	2016-11
SARS-CoV	N	KY292377	Alphacoronavirus 1	China	Felis catus	2016-10
SARS-CoV	N	MF431742	Coronavirus HKU15	China	Sus scrofa	2015
SARS-CoV	N	KY805846	Avian coronavirus	Egypt	Gallus gallus	2014
SARS-CoV	N	MG448607	Avian coronavirus	China	Gallus gallus	2012
SARS-CoV	N	MG837130	Coronavirus HKU15	South Korea	Sus scrofa	2016-11
SARS-CoV	N	MG837133	Coronavirus HKU15	South Korea	Sus scrofa	2016-11
SARS-CoV	N	MG837131	Coronavirus HKU15	South Korea	Sus scrofa	2016-11
SARS-CoV	N	MF280390	Coronavirus HKU15	China	Sus scrofa	2016
SARS-CoV	N	MG837132	Coronavirus HKU15	South Korea	Sus scrofa	2016-11
SARS-CoV	N	MH708125	Coronavirus HKU15	China	Sus scrofa	2018-03-20
SARS-CoV	N	MG832584	Coronavirus HKU15	China	Sus scrofa	2016-07
SARS-CoV	N	MF431743	Coronavirus HKU15	China	Sus scrofa	2014
SARS-CoV	N	KY293677	Coronavirus HKU15	China	Sus scrofa	2016-05-23
SARS-CoV	N	KY364365	Coronavirus HKU15	South Korea	Sus scrofa	2014-07
SARS-CoV	N	KY770859	Bat coronavirus	China	Rhinolophus sinicus	2013
SARS-CoV	N	MG242062	Coronavirus HKU15	China	Sus scrofa	2017
SARS-CoV	N	KY354364	Coronavirus HKU15	South Korea	Sus scrofa	2016-04-01
SARS-CoV	N	KY354363	Coronavirus HKU15	South Korea	Sus scrofa	2016-04-01
SARS-CoV	N	MK211378	Coronavirus BtRs-BetaCoV/YN2018D	China	Rhinolophus affinis	2016-09
SARS-CoV	N	MK330605	Coronavirus HKU15	China	Sus scrofa	2018-01
SARS-CoV	N	MK572803	Coronavirus HKU15	China	Sus scrofa	2017-06
SARS-CoV	N	MK937833	Avian coronavirus	China	Gallus	2014
SARS-CoV	N	MG812375	Sparrow deltacoronavirus	USA	Passeridae	2017
SARS-CoV	N	MG812377	Sparrow deltacoronavirus	USA	Passeridae	2017
SARS-CoV	N	MG812376	Sparrow deltacoronavirus	USA	Passeridae	2017
SARS-CoV	N	MF642323	Coronavirus HKU15	China	Sus scrofa	2016-08
SARS-CoV	N	MF642322	Coronavirus HKU15	China	Sus scrofa	2016-08
SARS-CoV	N	MG812378	Sparrow deltacoronavirus	USA	Passeridae	2017
SARS-CoV	N	MK032177	Avian coronavirus	China	Gallus	2017
SARS-CoV	N	NC_002306	Alphacoronavirus 1	USA
SARS-CoV	N	KY626045	Avian coronavirus	Brazil		2016
SARS-CoV	N	KY770860	Bat coronavirus	China	Rhinolophus ferrumequinum	2012
SARS-CoV	N	KY770858	Bat coronavirus	China	Rhinolophus sinicus	2013
SARS-CoV	N	MK581202	Avian coronavirus	Poland	Gallus gallus	1989-06-08
SARS-CoV	N	MK581205	Avian coronavirus	Poland	Gallus gallus	2004-09-23
SARS-CoV	N	MF642325	Coronavirus HKU15	China	Sus scrofa	2017-03
SARS-CoV	N	MK993519	Coronavirus HKU15	China	Sus scrofa	2019-01
SARS-CoV	N	MF642324	Coronavirus HKU15	China	Sus scrofa	2017-04
SARS-CoV	N	KY938558	Bat coronavirus	South Korea	Rhinolophus ferrumequinum	2016-04-17
SARS-CoV	N	MF095123	Coronavirus HKU15	China	Sus scrofa	2017-02-15
SARS-CoV	N	MN611520	Pipistrellus abramus bat coronavirus HKU5-related	China	Pipistrellus abramus	2018-03
SARS-CoV	N	KX998969	Coronavirus HKU15	Viet Nam	Sus scrofa	2015-12
SARS-CoV	N	MN025260	Coronavirus HKU15	China	Sus scrofa	2017-01-18
SARS-CoV	N	FJ938057	Alphacoronavirus 1	Netherlands	Felis catus	2007-07-13
SARS-CoV	N	FJ938053	Alphacoronavirus 1	Netherlands	Felis catus	2007-04-25
SARS-CoV	N	FJ938060	Alphacoronavirus 1	USA	Felis catus	1993-03-30
SARS-CoV	N	FJ938051	Alphacoronavirus 1	USA	Felis catus	2002-01-28
SARS-CoV	N	FJ938062	Alphacoronavirus 1	Netherlands	Felis catus	2007-05-24
SARS-CoV	N	FJ938056	Alphacoronavirus 1	Netherlands	Felis catus	2007-03-07
SARS-CoV	N	FJ938059	Alphacoronavirus 1	Netherlands	Felis catus	2007-06-05
SARS-CoV	N	AY994055	Alphacoronavirus 1	USA
SARS-CoV	N	AY514485	Avian coronavirus	USA
SARS-CoV	N	KX266757	Avian coronavirus	Taiwan	Gallus gallus	2008
SARS-CoV	N	KX302868	Avian coronavirus	China	Gallus gallus	2013
SARS-CoV	N	KU051641	Coronavirus HKU15	Thailand	Sus scrofa	2015-06-10
SARS-CoV	N	KU051649	Coronavirus HKU15	Thailand	Sus scrofa	2015-06-30
SARS-CoV	N	MK937829	Avian coronavirus	China	Gallus	2017
SARS-CoV	N	MK071267	Avian coronavirus
SARS-CoV	N	MK355396	Coronavirus HKU15	China	Sus scrofa	2016-02-20
SARS-CoV	N	MK937831	Avian coronavirus	China	Gallus
SARS-CoV	N	MK211377	Coronavirus BtRs-BetaCoV/YN2018C	China	Rhinolophus affinis	2016-09
SARS-CoV	N	MK211375	Coronavirus BtRs-BetaCoV/YN2018A	China	Rhinolophus affinis	2016-09
SARS-CoV	N	MK211374	Coronavirus BtRl-BetaCoV/SC2018	China	Rhinolophus	2016-08
SARS-CoV	N	MK211376	Coronavirus BtRs-BetaCoV/YN2018B	China	Rhinolophus affinis	2016-09
SARS-CoV	N	MK211169	Coronavirus HKU15	China	Sus scrofa	2017-12-24
SARS-CoV	N	MK005882	Coronavirus HKU15	China	Sus scrofa	2018-03
SARS-CoV	N	NC_011549	Thrush coronavirus HKU12	Hong Kong	Turdus hortulorum	2007-01
SARS-CoV	N	NC_014470	Bat coronavirus BM48-31/BGR/2008	Bulgaria	Rhinolophus blasii	2008
SARS-CoV	N	NC_011550	Munia coronavirus HKU13	Hong Kong	Lonchura striata	2007-04
SARS-CoV	N	MK032179	Avian coronavirus	China	Gallus	2017
SARS-CoV	N	NC_039208	Coronavirus HKU15	China	Sus scrofa	2010
SARS-CoV	N	MH708123	Coronavirus HKU15	China	Sus scrofa	2018-03-20
SARS-CoV	N	MH708124	Coronavirus HKU15	China	Sus scrofa	2018-03-20
SARS-CoV	N	NC_038861	Alphacoronavirus 1	USA	Sus scrofa
SARS-CoV	N	NC_011547	Bulbul coronavirus HKU11	Hong Kong	Pycnonotus jocosus	2007-01
SARS-CoV	N	MG913343	Avian coronavirus	Brazil	Gallus gallus	2013
SARS-CoV	N	MH532440	Quail deltacoronavirus	Poland	Coturnix japonica	2015-03-03
SARS-CoV	N	MK032180	Avian coronavirus	China	Gallus	2017
SARS-CoV	N	KY406735	Alphacoronavirus 1	USA		2016-11-01
SARS-CoV	N	MH715491	Coronavirus HKU15	China	Sus scrofa	2016
SARS-CoV	N	MH817484	Feline alphacoronavirus 1	Brazil	Felis catus	2015
SARS-CoV	N	NC_025217	Bat Hp-betacoronavirus Zhejiang2013	China	Hipposideros pratti	2013-04-29
HCoV-OC43	H	MN514962	Betacoronavirus 1	Ethiopia	Camelus dromedarius	2015-02-21
HCoV-OC43	H	MK303624	Betacoronavirus 1
HCoV-OC43	H	MF083115	Betacoronavirus 1	China	Sus scrofa	2014-03
HCoV-OC43	H	MN306041	Betacoronavirus 1	USA	Homo sapiens	2019
HCoV-OC43	H	KU558922	Betacoronavirus 1	Bangladesh	Bubalus bubalis	2014-10-01
HCoV-OC43	H	KU558923	Betacoronavirus 1	Bangladesh	Bubalus bubalis	2014-10-01
HCoV-OC43	H	KU886219	Betacoronavirus 1	China	Bos taurus	2015-05-30
HCoV-OC43	H	KX982264	Betacoronavirus 1	France	Bos taurus	2014-03-04
HCoV-OC43	H	KY014281	Betacoronavirus 1	France	Homo sapiens	2002
HCoV-OC43	H	KY014282	Betacoronavirus 1	France	Homo sapiens	2007
HCoV-OC43	H	KX432213	Betacoronavirus 1	China	Canis lupus familiaris	2014
HCoV-OC43	H	KX538964	Betacoronavirus 1	Malaysia	Homo sapiens	2012-02-22
HCoV-OC43	H	KX538965	Betacoronavirus 1	Malaysia	Homo sapiens	2012-03-28
HCoV-OC43	H	KX538966	Betacoronavirus 1	Malaysia	Homo sapiens	2012-04-02
HCoV-OC43	H	KX538967	Betacoronavirus 1	Malaysia	Homo sapiens	2012-05-02
HCoV-OC43	H	KX538968	Betacoronavirus 1	Malaysia	Homo sapiens	2012-05-09
HCoV-OC43	H	KX538969	Betacoronavirus 1	Malaysia	Homo sapiens	2012-05-18
HCoV-OC43	H	KX538970	Betacoronavirus 1	Malaysia	Homo sapiens	2012-06-20
HCoV-OC43	H	KX538971	Betacoronavirus 1	Malaysia	Homo sapiens	2012-06-25
HCoV-OC43	H	KX538972	Betacoronavirus 1	Malaysia	Homo sapiens	2012-07-04
HCoV-OC43	H	KX538973	Betacoronavirus 1	Malaysia	Homo sapiens	2012-07-16
HCoV-OC43	H	KX538974	Betacoronavirus 1	Malaysia	Homo sapiens	2012-08-01
HCoV-OC43	H	KX538975	Betacoronavirus 1	Malaysia	Homo sapiens	2012-08-24
HCoV-OC43	H	KX538976	Betacoronavirus 1	Malaysia	Homo sapiens	2012-08-27
HCoV-OC43	H	KX538977	Betacoronavirus 1	Malaysia	Homo sapiens	2012-09-10
HCoV-OC43	H	KX538978	Betacoronavirus 1	Malaysia	Homo sapiens	2013-01-02
HCoV-OC43	H	KX538979	Betacoronavirus 1	Malaysia	Homo sapiens	2013-02-15
HCoV-OC43	H	KU131570	Betacoronavirus 1	United Kingdom	Homo sapiens	2011-08-20
HCoV-OC43	H	DQ915164	Betacoronavirus 1	USA	Vicugna pacos
HCoV-OC43	H	EF424615	Betacoronavirus 1	USA	Bos taurus
HCoV-OC43	H	EF424616	Betacoronavirus 1	USA	Bos taurus
HCoV-OC43	H	EF424617	Betacoronavirus 1	USA	Bos taurus
HCoV-OC43	H	EF424618	Betacoronavirus 1	USA	Bos taurus
HCoV-OC43	H	EF424619	Betacoronavirus 1	USA	Bos taurus
HCoV-OC43	H	EF424620	Betacoronavirus 1	USA	Bos taurus
HCoV-OC43	H	EF424621	Betacoronavirus 1	USA	Bovidae
HCoV-OC43	H	EF424622	Betacoronavirus 1	USA	Giraffa camelopardalis
HCoV-OC43	H	EF424623	Betacoronavirus 1	USA	Giraffa camelopardalis
HCoV-OC43	H	EF424624	Betacoronavirus 1	USA	Giraffa camelopardalis
HCoV-OC43	H	EF446615	Betacoronavirus 1
HCoV-OC43	H	DQ011855	Betacoronavirus 1	Belgium
HCoV-OC43	H	DQ811784	Betacoronavirus 1		Bos taurus	1983
HCoV-OC43	H	FJ425184	Betacoronavirus 1	USA	Kobus ellipsiprymnus	1994-01-01
HCoV-OC43	H	FJ425185	Betacoronavirus 1	USA	Kobus ellipsiprymnus	1994-01-01
HCoV-OC43	H	FJ425186	Betacoronavirus 1	USA	Kobus ellipsiprymnus	1994-01-01
HCoV-OC43	H	FJ425187	Betacoronavirus 1	USA	Odocoileus virginianus	1994-01-01
HCoV-OC43	H	FJ425188	Betacoronavirus 1	USA	Rusa unicolor	1994-01-01
HCoV-OC43	H	FJ425189	Betacoronavirus 1	USA	Rusa unicolor	1994-01-01
HCoV-OC43	H	FJ425190	Betacoronavirus 1	USA	Rusa unicolor	1994-01-01
HCoV-OC43	H	FJ415324	Betacoronavirus 1	Germany	Homo sapiens	1988
HCoV-OC43	H	JX860640	Betacoronavirus 1	South Korea	Canis lupus familiaris	2008
HCoV-OC43	H	JN129834	Betacoronavirus 1	China	Homo sapiens	2004-11
HCoV-OC43	H	JN129835	Betacoronavirus 1	China	Homo sapiens	2004-11
HCoV-OC43	H	KF530060	Betacoronavirus 1	USA	Homo sapiens	1985-01-08
HCoV-OC43	H	KF530061	Betacoronavirus 1	USA	Homo sapiens	1990-01-19
HCoV-OC43	H	KF530063	Betacoronavirus 1	USA	Homo sapiens	1996-12-30
HCoV-OC43	H	KF530064	Betacoronavirus 1	USA	Homo sapiens	1996-12-04
HCoV-OC43	H	KF530065	Betacoronavirus 1	USA	Homo sapiens	1990-01-17
HCoV-OC43	H	KF530066	Betacoronavirus 1	USA	Homo sapiens	1990-01-16
HCoV-OC43	H	KF530067	Betacoronavirus 1	USA	Homo sapiens	1991-02-07
HCoV-OC43	H	KF530068	Betacoronavirus 1	USA	Homo sapiens	2000-07-27
HCoV-OC43	H	KF530069	Betacoronavirus 1	USA	Homo sapiens	1998-02-05
HCoV-OC43	H	KF530070	Betacoronavirus 1	USA	Homo sapiens	1999-01-15
HCoV-OC43	H	KF530071	Betacoronavirus 1	USA	Homo sapiens	1992-05-04
HCoV-OC43	H	KF530072	Betacoronavirus 1	USA	Homo sapiens	1997-12-11
HCoV-OC43	H	KF530073	Betacoronavirus 1	USA	Homo sapiens	1989-12-21
HCoV-OC43	H	KF530074	Betacoronavirus 1	USA	Homo sapiens	1992-12-16
HCoV-OC43	H	KF530075	Betacoronavirus 1	USA	Homo sapiens	1995-03-09
HCoV-OC43	H	KF530076	Betacoronavirus 1	USA	Homo sapiens	1991-01-03
HCoV-OC43	H	KF530077	Betacoronavirus 1	USA	Homo sapiens	1987-03-12
HCoV-OC43	H	KF530078	Betacoronavirus 1	USA	Homo sapiens	1996-12-17
HCoV-OC43	H	KF530079	Betacoronavirus 1	USA	Homo sapiens	1991-03-14
HCoV-OC43	H	KF530080	Betacoronavirus 1	USA	Homo sapiens	1997-12-18
HCoV-OC43	H	KF530081	Betacoronavirus 1	USA	Homo sapiens	1999-01-07
HCoV-OC43	H	KF530082	Betacoronavirus 1	USA	Homo sapiens	1991-02-07
HCoV-OC43	H	KF530083	Betacoronavirus 1	USA	Homo sapiens	1987-03-17
HCoV-OC43	H	KF530084	Betacoronavirus 1	USA	Homo sapiens	1995-01-12
HCoV-OC43	H	KF530085	Betacoronavirus 1	USA	Homo sapiens	1987-01-22
HCoV-OC43	H	KF530086	Betacoronavirus 1	USA	Homo sapiens	1987-02-10
HCoV-OC43	H	KF530087	Betacoronavirus 1	USA	Homo sapiens	1987-03-05
HCoV-OC43	H	KF530088	Betacoronavirus 1	USA	Homo sapiens	1990-01-23
HCoV-OC43	H	KF530089	Betacoronavirus 1	USA	Homo sapiens	1991-01-29
HCoV-OC43	H	KF530090	Betacoronavirus 1	USA	Homo sapiens	1993-01-26
HCoV-OC43	H	KF530091	Betacoronavirus 1	USA	Homo sapiens	1991-01-24
HCoV-OC43	H	KF530092	Betacoronavirus 1	USA	Homo sapiens	2000-08-08
HCoV-OC43	H	KF530094	Betacoronavirus 1	USA	Homo sapiens	1991-02-22
HCoV-OC43	H	KF530095	Betacoronavirus 1	USA	Homo sapiens	1991-02-05
HCoV-OC43	H	KF530096	Betacoronavirus 1	USA	Homo sapiens	1991-01-15
HCoV-OC43	H	KF530097	Betacoronavirus 1	USA	Homo sapiens	1992-11-30
HCoV-OC43	H	KF530098	Betacoronavirus 1	USA	Homo sapiens	1996-05-10
HCoV-OC43	H	KF530099	Betacoronavirus 1	USA	Homo sapiens	1997-01-02
HCoV-OC43	H	KF906249	Betacoronavirus 1	United Arab Emirates	Camelus bactrianus	2013-04-03
HCoV-OC43	H	KF906250	Betacoronavirus 1	United Arab Emirates	Camelus bactrianus	2013-05-15
HCoV-OC43	H	KF906251	Betacoronavirus 1	United Arab Emirates	Camelus bactrianus	2013-05-21
HCoV-OC43	H	FJ938063	Betacoronavirus 1	USA	Bos taurus	1996-11-30
HCoV-OC43	H	FJ938065	Betacoronavirus 1	USA	Bos taurus	2000-01-01
HCoV-OC43	H	KP198610	Betacoronavirus 1	China	Homo sapiens	2010-06
HCoV-OC43	H	KP198611	Betacoronavirus 1	China	Homo sapiens	2010-01
HCoV-OC43	H	KJ958218	Betacoronavirus 1	China	Homo sapiens	2011-10-03
HCoV-OC43	H	KJ958219	Betacoronavirus 1	China	Homo sapiens	2011-10-04
HCoV-OC43	H	KF923886	Betacoronavirus 1	China	Homo sapiens	2010-03
HCoV-OC43	H	KF923887	Betacoronavirus 1	China	Homo sapiens	2010-04
HCoV-OC43	H	KF923888	Betacoronavirus 1	China	Homo sapiens	2010-07
HCoV-OC43	H	KF923889	Betacoronavirus 1	China	Homo sapiens	2006-03
HCoV-OC43	H	KF923890	Betacoronavirus 1	China	Homo sapiens	2007-04
HCoV-OC43	H	KF923891	Betacoronavirus 1	China	Homo sapiens	2007-05
HCoV-OC43	H	KF923892	Betacoronavirus 1	China	Homo sapiens	2007-05
HCoV-OC43	H	KF923893	Betacoronavirus 1	China	Homo sapiens	2010-07
HCoV-OC43	H	KF923894	Betacoronavirus 1	China	Homo sapiens	2007-05
HCoV-OC43	H	KF923895	Betacoronavirus 1	China	Homo sapiens	2010-07
HCoV-OC43	H	KF923896	Betacoronavirus 1	China	Homo sapiens	2012-02
HCoV-OC43	H	KF923897	Betacoronavirus 1	China	Homo sapiens	2012-06
HCoV-OC43	H	KF923898	Betacoronavirus 1	China	Homo sapiens	2012-03
HCoV-OC43	H	KF923899	Betacoronavirus 1	China	Homo sapiens	2006-09
HCoV-OC43	H	KF923900	Betacoronavirus 1	China	Homo sapiens	2006-10
HCoV-OC43	H	KF923901	Betacoronavirus 1	China	Homo sapiens	2007-06
HCoV-OC43	H	KF923902	Betacoronavirus 1	China	Homo sapiens	2012-05
HCoV-OC43	H	KF923903	Betacoronavirus 1	China	Homo sapiens	2012-05
HCoV-OC43	H	KF923904	Betacoronavirus 1	China	Homo sapiens	2012-05
HCoV-OC43	H	KF923905	Betacoronavirus 1	China	Homo sapiens	2005-06
HCoV-OC43	H	KF923906	Betacoronavirus 1	China	Homo sapiens	2012-03
HCoV-OC43	H	KF923907	Betacoronavirus 1	China	Homo sapiens	2007-05
HCoV-OC43	H	KF923908	Betacoronavirus 1	China	Homo sapiens	2007-06
HCoV-OC43	H	KF923909	Betacoronavirus 1	China	Homo sapiens	2007-06
HCoV-OC43	H	KF923910	Betacoronavirus 1	China	Homo sapiens	2007-06
HCoV-OC43	H	KF923911	Betacoronavirus 1	China	Homo sapiens	2007-06
HCoV-OC43	H	KF923912	Betacoronavirus 1	China	Homo sapiens	2007-06
HCoV-OC43	H	KF923913	Betacoronavirus 1	China	Homo sapiens	2007-06
HCoV-OC43	H	KF923914	Betacoronavirus 1	China	Homo sapiens	2007-06
HCoV-OC43	H	KF923915	Betacoronavirus 1	China	Homo sapiens	2007-06
HCoV-OC43	H	KF923916	Betacoronavirus 1	China	Homo sapiens	2007-06
HCoV-OC43	H	KF923917	Betacoronavirus 1	China	Homo sapiens	2007-06
HCoV-OC43	H	KF923918	Betacoronavirus 1	China	Homo sapiens	2010-05
HCoV-OC43	H	KF923919	Betacoronavirus 1	China	Homo sapiens	2007-07
HCoV-OC43	H	KF923920	Betacoronavirus 1	China	Homo sapiens	2007-07
HCoV-OC43	H	KF923921	Betacoronavirus 1	China	Homo sapiens	2007-05
HCoV-OC43	H	KF923922	Betacoronavirus 1	China	Homo sapiens	2009-03
HCoV-OC43	H	KF923923	Betacoronavirus 1	China	Homo sapiens	2008-10
HCoV-OC43	H	KF923924	Betacoronavirus 1	China	Homo sapiens	2010-07
HCoV-OC43	H	KF923925	Betacoronavirus 1	China	Homo sapiens	2010-09
HCoV-OC43	H	MG197713	Betacoronavirus 1	China		2015-08-14
HCoV-OC43	H	MF374985	Betacoronavirus 1	USA	Homo sapiens	2017-01-17
HCoV-OC43	H	MF374983	Betacoronavirus 1	USA	Homo sapiens	2016-02-01
HCoV-OC43	H	MF374984	Betacoronavirus 1	USA	Homo sapiens	2017-01-03
HCoV-OC43	H	MH043953	Betacoronavirus 1	USA	Bos taurus	2017-04
HCoV-OC43	H	MH043952	Betacoronavirus 1	USA	Bos taurus	2017-04
HCoV-OC43	H	MH043954	Betacoronavirus 1	USA	Bos taurus	2017-04
HCoV-OC43	H	KY994645	Betacoronavirus 1	China	Sus scrofa	2008-08-21
HCoV-OC43	H	MG518518	Betacoronavirus 1	South Korea	Hydropotes inermis	2017-02-24
HCoV-OC43	H	MF314143	Betacoronavirus 1	USA	Homo sapiens	2016-03-07
HCoV-OC43	H	KY369905	Betacoronavirus 1	USA	Homo sapiens	2016
HCoV-OC43	H	KY369906	Betacoronavirus 1	USA	Homo sapiens	2016
HCoV-OC43	H	KY369907	Betacoronavirus 1	USA	Homo sapiens	2016
HCoV-OC43	H	MG197711	Betacoronavirus 1	China		2015-06-09
HCoV-OC43	H	MG197718	Betacoronavirus 1	China		2015-03-12
HCoV-OC43	H	MG197715	Betacoronavirus 1	China		2015-05-21
HCoV-OC43	H	KY674920	Betacoronavirus 1	USA	Homo sapiens	2016
HCoV-OC43	H	KY967361	Betacoronavirus 1	USA	Homo sapiens	2015
HCoV-OC43	H	KY983588	Betacoronavirus 1	USA	Homo sapiens	2015
HCoV-OC43	H	KY419105	Betacoronavirus 1	USA	Sus scrofa scrofa	2015-08-20
HCoV-OC43	H	MH043955	Betacoronavirus 1	USA	Bos taurus	2016-07
HCoV-OC43	H	KY684759	Betacoronavirus 1	USA	Homo sapiens	2016
HCoV-OC43	H	KY674917	Betacoronavirus 1	USA	Homo sapiens	2016
HCoV-OC43	H	MK303620	Betacoronavirus 1
HCoV-OC43	H	MN306053	Betacoronavirus 1	USA	Homo sapiens	2019
HCoV-OC43	H	MG977447	Betacoronavirus 1	Cote d'Ivoire	Pan troglodytes verus	2016-12-26
HCoV-OC43	H	MG977449	Betacoronavirus 1	Cote d'Ivoire	Pan troglodytes verus	2016-12-28
HCoV-OC43	H	MG977451	Betacoronavirus 1	Cote d'Ivoire	Homo sapiens	2016-12-10
HCoV-OC43	H	MG977452	Betacoronavirus 1	Cote d'Ivoire	Homo sapiens	2016-12-10
HCoV-OC43	H	MG977444	Betacoronavirus 1	Cote d'Ivoire	Pan troglodytes verus	2017-01-04
HCoV-OC43	H	MG977445	Betacoronavirus 1	Cote d'Ivoire	Pan troglodytes verus	2016-12-31
HCoV-OC43	H	MH121121	Betacoronavirus 1	USA	Homo sapiens	2016-12-19
HCoV-OC43	H	NC_003045	Betacoronavirus 1
HCoV-OC43	H	MG757142	Betacoronavirus 1	France	Bos taurus	2014
HCoV-OC43	H	MG757140	Betacoronavirus 1	France	Bos taurus	2014
HCoV-OC43	H	MG757141	Betacoronavirus 1	France	Bos taurus	2014
HCoV-OC43	H	KY967360	Betacoronavirus 1	USA	Homo sapiens	2015
HCoV-OC43	H	KY967356	Betacoronavirus 1	USA	Homo sapiens	2015
HCoV-OC43	H	KY967358	Betacoronavirus 1	USA	Homo sapiens	2015
HCoV-OC43	H	KY967359	Betacoronavirus 1	USA	Homo sapiens	2015
HCoV-OC43	H	KY419106	Betacoronavirus 1	USA	Sus scrofa scrofa	2015-08-15
HCoV-OC43	H	KY419109	Betacoronavirus 1	USA	Sus scrofa scrofa	2015-08-01
HCoV-OC43	H	KY419104	Betacoronavirus 1	USA	Sus scrofa scrofa	2015-08-15
HCoV-OC43	H	KY419112	Betacoronavirus 1	USA	Sus scrofa scrofa	2015-08-01
HCoV-OC43	H	KY419113	Betacoronavirus 1	USA	Sus scrofa scrofa	2015-07-25
HCoV-OC43	H	KY419110	Betacoronavirus 1	USA	Sus scrofa scrofa	2015-08-12
HCoV-OC43	H	KY419107	Betacoronavirus 1	USA	Sus scrofa scrofa	2015-07-25
HCoV-OC43	H	KY419103	Betacoronavirus 1	USA	Sus scrofa scrofa	2015-09-15
HCoV-OC43	H	KY419108	Betacoronavirus 1	USA	Sus scrofa scrofa	2015-10-03
HCoV-OC43	H	KY554975	Betacoronavirus 1	USA	Homo sapiens	2016
HCoV-OC43	H	KY554974	Betacoronavirus 1	USA	Homo sapiens	2016
HCoV-OC43	H	KY554972	Betacoronavirus 1	USA	Homo sapiens	2016
HCoV-OC43	H	KY554973	Betacoronavirus 1	USA	Homo sapiens	2016
HCoV-OC43	H	KY419111	Betacoronavirus 1	USA	Sus scrofa scrofa	2015-08-08
HCoV-OC43	H	KY674918	Betacoronavirus 1	USA	Homo sapiens	2016
HCoV-OC43	H	MN514966	Betacoronavirus 1	Nigeria	Camelus dromedarius	2015-11-12
HCoV-OC43	H	MN514965	Betacoronavirus 1	Nigeria	Camelus dromedarius	2015-11-23
HCoV-OC43	H	MN514967	Betacoronavirus 1	Nigeria	Camelus dromedarius	2016-01-24
HCoV-OC43	H	MN514964	Betacoronavirus 1	Nigeria	Camelus dromedarius	2015-11-20
HCoV-OC43	H	MN514963	Betacoronavirus 1	Morocco	Camelus dromedarius	2016-03-05
HCoV-OC43	H	KY983585	Betacoronavirus 1	USA	Homo sapiens	2015
HCoV-OC43	H	KY983583	Betacoronavirus 1	USA	Homo sapiens	2015
HCoV-OC43	H	U00735	Betacoronavirus 1
HCoV-OC43	H	MG197723	Betacoronavirus 1	China		2016-06-20
HCoV-OC43	H	MG197712	Betacoronavirus 1	China		2015-06-09
HCoV-OC43	H	MG197722	Betacoronavirus 1	China		2015-12-02
HCoV-OC43	H	MG197714	Betacoronavirus 1	China		2015-07-13
HCoV-OC43	H	MG197716	Betacoronavirus 1	China		2015-06-06
HCoV-OC43	H	MG197717	Betacoronavirus 1	China		2015-07-06
HCoV-OC43	H	MG197719	Betacoronavirus 1	China		2015-06-04
HCoV-OC43	H	AF220295	Betacoronavirus 1
HCoV-OC43	H	FJ938064	Betacoronavirus 1	USA	Bos taurus	2000-01-01
HCoV-OC43	H	FJ938066	Betacoronavirus 1	USA	Bos taurus	1996-01-01
HCoV-OC43	H	FJ938067	Betacoronavirus 1		Homo sapiens	2009-04-17
HCoV-OC43	H	AY903459	Betacoronavirus 1	Belgium
HCoV-OC43	H	AY903460	Betacoronavirus 1	Belgium
HCoV-OC43	H	AY585228	Betacoronavirus 1	USA
HCoV-OC43	H	AY585229	Betacoronavirus 1	France
HCoV-OC43	H	AF391541	Betacoronavirus 1
HCoV-OC43	H	AF391542	Betacoronavirus 1
HCoV-OC43	H	AY391777	Betacoronavirus 1
HCoV-OC43	H	KX344031	Betacoronavirus 1	Mexico	Homo sapiens	2011-02-09
HCoV-OC43	H	MN310478	Betacoronavirus 1	USA	Homo sapiens	2019
HCoV-OC43	H	MN310476	Betacoronavirus 1	USA	Homo sapiens	2019
HCoV-OC43	H	MN306043	Betacoronavirus 1	USA	Homo sapiens	2019
HCoV-OC43	H	MN306036	Betacoronavirus 1	USA	Homo sapiens	2019
HCoV-OC43	H	MN306042	Betacoronavirus 1	USA	Homo sapiens	2019
HCoV-OC43	H	MN026164	Betacoronavirus 1	Kenya	Homo sapiens	2018-01-18
HCoV-OC43	H	MG757139	Betacoronavirus 1	France	Bos taurus	2014
HCoV-OC43	H	MG757138	Betacoronavirus 1	France	Bos taurus	2014
HCoV-OC43	H	MH810163	Betacoronavirus 1	China	Bos grunniens	2017
HCoV-OC43	H	MG197710	Betacoronavirus 1	China		2015-05-06
HCoV-OC43	H	MG197720	Betacoronavirus 1	China		2015-06-05
HCoV-OC43	H	MG197709	Betacoronavirus 1	China		2015-04-22
HCoV-OC43	H	MG197721	Betacoronavirus 1	China		2015-06-13
HCoV-OC43	H	MK303619	Betacoronavirus 1
HCoV-OC43	H	MK303622	Betacoronavirus 1
HCoV-OC43	H	NC_006213	Betacoronavirus 1	USA
HCoV-OC43	H	MK303625	Betacoronavirus 1
HCoV-OC43	H	MK303623	Betacoronavirus 1
HCoV-OC43	H	MK303621	Betacoronavirus 1
HCoV-OC43	N	MN512438	Avian coronavirus	Canada	Gallus gallus	2017
HCoV-OC43	N	MN512437	Avian coronavirus	Canada	Gallus gallus	2017
HCoV-OC43	N	MG233398	Avian coronavirus	Iran	Gallus gallus	2015
HCoV-OC43	N	MN512435	Avian coronavirus	Canada	Gallus gallus	2017
HCoV-OC43	N	MN512436	Avian coronavirus	Canada	Gallus gallus	2017
HCoV-OC43	N	MN512434	Avian coronavirus	Canada	Gallus gallus	2017
HCoV-OC43	N	MK907287	Erinaceus hedgehog coronavirus HKU31	China	Erinaceus amurensis	2014-08
HCoV-OC43	N	KU361188	Avian coronavirus	China	Gallus gallus	2014
HCoV-OC43	N	KT946798	Avian coronavirus	China	Gallus gallus	2014-01-01
HCoV-OC43	N	KU900738	Avian coronavirus	South Korea	Gallus gallus	2008
HCoV-OC43	N	KU900739	Avian coronavirus	South Korea	Gallus gallus	2003
HCoV-OC43	N	KU900740	Avian coronavirus	South Korea	Gallus gallus	2005
HCoV-OC43	N	KU900741	Avian coronavirus	South Korea	Gallus gallus	2009
HCoV-OC43	N	KU900742	Avian coronavirus	South Korea	Gallus gallus	2011
HCoV-OC43	N	KU900743	Avian coronavirus	South Korea	Gallus gallus	2010
HCoV-OC43	N	KU900744	Avian coronavirus	South Korea	Gallus gallus	2006
HCoV-OC43	N	KX640829	Avian coronavirus	China	Gallus gallus	2011
HCoV-OC43	N	KX372249	Avian coronavirus	China	Gallus gallus	2012
HCoV-OC43	N	KX372250	Avian coronavirus	China	Gallus gallus	2013
HCoV-OC43	N	KX389094	Avian coronavirus	China	Gallus gallus	2012
HCoV-OC43	N	KX364290	Avian coronavirus	China	Gallus gallus	2010
HCoV-OC43	N	KX364291	Avian coronavirus	China	Gallus gallus	2007
HCoV-OC43	N	KX364292	Avian coronavirus	China	Gallus gallus	2011
HCoV-OC43	N	KX364294	Avian coronavirus	China	Gallus gallus	2014
HCoV-OC43	N	KX364295	Avian coronavirus	China	Gallus gallus	2014-05
HCoV-OC43	N	KX364296	Avian coronavirus	China	Gallus gallus	2008
HCoV-OC43	N	KX364297	Avian coronavirus	China	Gallus gallus	2013-10
HCoV-OC43	N	KX364298	Avian coronavirus	China	Gallus gallus	2005
HCoV-OC43	N	KX364299	Avian coronavirus	China	Gallus gallus	2010
HCoV-OC43	N	KX364300	Avian coronavirus	China	Gallus gallus	2011
HCoV-OC43	N	KX400753	Avian coronavirus	China	Gallus gallus	2011
HCoV-OC43	N	KX375805	Avian coronavirus	China	Gallus gallus	2007
HCoV-OC43	N	KX375806	Avian coronavirus	China	Gallus gallus	2011
HCoV-OC43	N	KX375807	Avian coronavirus	China	Gallus gallus	2011
HCoV-OC43	N	KX375808	Avian coronavirus	China	Gallus gallus	1999
HCoV-OC43	N	KX185056	Avian coronavirus	China	Gallus gallus	2014
HCoV-OC43	N	KX185057	Avian coronavirus	China	Gallus gallus	2013
HCoV-OC43	N	KX185058	Avian coronavirus	China	Gallus gallus	2014
HCoV-OC43	N	KX185059	Avian coronavirus	China	Gallus gallus
HCoV-OC43	N	KX252772	Avian coronavirus	China	Gallus gallus	2003
HCoV-OC43	N	KX252773	Avian coronavirus	China	Gallus gallus	2014-05
HCoV-OC43	N	KX252774	Avian coronavirus	China	Gallus gallus	2013
HCoV-OC43	N	KX252775	Avian coronavirus	China	Gallus gallus	2013
HCoV-OC43	N	KX252776	Avian coronavirus	China	Gallus gallus	2013
HCoV-OC43	N	KX252777	Avian coronavirus	China	Gallus gallus	2007
HCoV-OC43	N	KX252779	Avian coronavirus	China	Gallus gallus	2006
HCoV-OC43	N	KX252781	Avian coronavirus	China	Gallus gallus	2015-06
HCoV-OC43	N	KX252782	Avian coronavirus	China	Gallus gallus	2007
HCoV-OC43	N	KX252783	Avian coronavirus	China	Gallus gallus	2009
HCoV-OC43	N	KX252784	Avian coronavirus	China	Gallus gallus	2009
HCoV-OC43	N	KX252785	Avian coronavirus	China	Gallus gallus	2010
HCoV-OC43	N	KX252786	Avian coronavirus	China	Gallus gallus	2012-06
HCoV-OC43	N	KX252788	Avian coronavirus	China	Gallus gallus	2008
HCoV-OC43	N	KX252789	Avian coronavirus	China	Gallus gallus	2009
HCoV-OC43	N	KX252790	Avian coronavirus	China	Gallus gallus	2009-05
HCoV-OC43	N	KX252791	Avian coronavirus	China	Gallus gallus	1998
HCoV-OC43	N	KX434788	Avian coronavirus	China	Gallus gallus	2013
HCoV-OC43	N	KX434789	Avian coronavirus	China	Gallus gallus	2014
HCoV-OC43	N	KX434790	Avian coronavirus	China	Gallus gallus	2011
HCoV-OC43	N	KX425847	Avian coronavirus	China	Gallus gallus	2014
HCoV-OC43	N	KX275391	Avian coronavirus	China	Gallus gallus	2014
HCoV-OC43	N	KX275392	Avian coronavirus	China	Gallus gallus	2009-11
HCoV-OC43	N	KX275393	Avian coronavirus	China	Gallus gallus	2013-07
HCoV-OC43	N	KX275394	Avian coronavirus	China	Gallus gallus	2008
HCoV-OC43	N	MN197549	Avian coronavirus	China	Gallus gallus	2016
HCoV-OC43	N	MK581200	Avian coronavirus	Poland	Gallus gallus	1989-06-08
HCoV-OC43	N	MK329221	Avian coronavirus	China	Gallus gallus	2017-07-05
HCoV-OC43	N	MK581203	Avian coronavirus	Poland	Gallus gallus	1997-07
HCoV-OC43	N	KT852992	Avian coronavirus	China	Gallus gallus	2015
HCoV-OC43	N	KU317090	Avian coronavirus	China	Gallus gallus	2011
HCoV-OC43	N	KU182965	Bat coronavirus	China	Myotis daubentonii	2012-12
HCoV-OC43	N	MK728875	Avian coronavirus	United Kingdom	Gallus gallus	2012-02
HCoV-OC43	N	EU637854	Avian coronavirus	China
HCoV-OC43	N	EU714029	Avian coronavirus	China	Gallus gallus	2002-11
HCoV-OC43	N	EU526388	Avian coronavirus	China	Gallus gallus
HCoV-OC43	N	EU817497	Avian coronavirus	China	Gallus gallus
HCoV-OC43	N	EU022525	Avian coronavirus	USA
HCoV-OC43	N	EU022526	Avian coronavirus	USA
HCoV-OC43	N	EU111742	Beluga whale coronavirus SW1		Delphinapterus leucas
HCoV-OC43	N	EF065505	Tylonycteris bat coronavirus HKU4	China	Chiroptera
HCoV-OC43	N	EF065506	Tylonycteris bat coronavirus HKU4	China	Chiroptera
HCoV-OC43	N	EF065507	Tylonycteris bat coronavirus HKU4	China	Chiroptera
HCoV-OC43	N	EF065508	Tylonycteris bat coronavirus HKU4	China	Chiroptera
HCoV-OC43	N	EF065513	Rousettus bat coronavirus HKU9	China	Chiroptera
HCoV-OC43	N	EF065514	Rousettus bat coronavirus HKU9	China	Chiroptera
HCoV-OC43	N	GQ504720	Avian coronavirus	USA	Gallus gallus	1981
HCoV-OC43	N	GQ504724	Avian coronavirus	USA	Gallus gallus	1941
HCoV-OC43	N	GQ427173	Avian coronavirus	USA	Meleagris gallopavo	2003
HCoV-OC43	N	GQ427174	Avian coronavirus	USA	Meleagris gallopavo	2001
HCoV-OC43	N	GQ427175	Avian coronavirus	USA	Meleagris gallopavo	1994
HCoV-OC43	N	EU095850	Avian coronavirus	Canada	Meleagris gallopavo
HCoV-OC43	N	DQ001338	Avian coronavirus
HCoV-OC43	N	DQ001339	Avian coronavirus
HCoV-OC43	N	DQ834384	Avian coronavirus	USA
HCoV-OC43	N	DQ648794	Tylonycteris bat coronavirus HKU4
HCoV-OC43	N	JX897900	Avian coronavirus	China	Gallus gallus	2009
HCoV-OC43	N	JQ977697	Avian coronavirus	South Korea	Gallus gallus	2008
HCoV-OC43	N	JQ977698	Avian coronavirus	South Korea	Gallus gallus	1991
HCoV-OC43	N	JF330898	Avian coronavirus	China	Gallus gallus	2010
HCoV-OC43	N	JF828980	Avian coronavirus	China	Gallus gallus	2010
HCoV-OC43	N	JF792616	Murine coronavirus		Rattus
HCoV-OC43	N	JF792617	Murine coronavirus		Rattus
HCoV-OC43	N	JF274479	Avian coronavirus	China	Gallus gallus	2007-05-07
HCoV-OC43	N	JF732903	Avian coronavirus	China	Gallus gallus	2009-04
HCoV-OC43	N	JF705860	Avian coronavirus	China	Anatidae	2004-05
HCoV-OC43	N	HQ850618	Avian coronavirus	China	Gallus gallus	2007-08-25
HCoV-OC43	N	KF460437	Avian coronavirus	Australia	Gallus gallus	2011
HCoV-OC43	N	KF574761	Avian coronavirus		Gallus gallus	2012
HCoV-OC43	N	KF696629	Avian coronavirus	China		2013-08-01
HCoV-OC43	N	KF663559	Avian coronavirus	China	Gallus gallus	2012-06
HCoV-OC43	N	KF663560	Avian coronavirus	China	Gallus gallus	2007-11
HCoV-OC43	N	KF663561	Avian coronavirus	China	Gallus gallus	2011-04
HCoV-OC43	N	KF668605	Avian coronavirus	China	Gallus gallus	2009
HCoV-OC43	N	KJ128295	Avian coronavirus	China	Gallus gallus	2012-12-20
HCoV-OC43	N	KF793824	Beluga whale coronavirus SW1
HCoV-OC43	N	KF793825	Beluga whale coronavirus SW1
HCoV-OC43	N	KF793826	Beluga whale coronavirus SW1
HCoV-OC43	N	KF853202	Avian coronavirus	China	Gallus gallus	2008-07-11
HCoV-OC43	N	KC545383	Hedgehog coronavirus 1	Germany	Erinaceus europaeus	2012
HCoV-OC43	N	KC545386	Hedgehog coronavirus 1	Germany	Erinaceus europaeus	2012
HCoV-OC43	N	GU393333	Avian coronavirus	USA	Gallus gallus	1971
HCoV-OC43	N	GU393336	Avian coronavirus	USA	Gallus gallus	1954
HCoV-OC43	N	GU393337	Avian coronavirus	USA	Gallus gallus	1956
HCoV-OC43	N	HM211099	Rousettus bat coronavirus HKU9	China	Chiroptera	2005-12-11
HCoV-OC43	N	HM211101	Rousettus bat coronavirus HKU9	China	Chiroptera	2006-04-10
HCoV-OC43	N	FJ938068	Murine coronavirus		Rattus
HCoV-OC43	N	FJ904716	Avian coronavirus	USA	Gallus gallus	1966
HCoV-OC43	N	FJ904717	Avian coronavirus	USA	Gallus gallus	1972
HCoV-OC43	N	FJ904718	Avian coronavirus	USA	Gallus gallus	1983
HCoV-OC43	N	FJ904719	Avian coronavirus	USA	Gallus gallus	1991
HCoV-OC43	N	FJ904720	Avian coronavirus	USA	Gallus gallus	1965
HCoV-OC43	N	FJ904721	Avian coronavirus	USA	Gallus gallus	1972
HCoV-OC43	N	FJ904722	Avian coronavirus	USA	Gallus gallus	1979
HCoV-OC43	N	FJ904723	Avian coronavirus	USA	Gallus gallus	1985
HCoV-OC43	N	HM245923	Avian coronavirus	China	Gallus gallus	2007
HCoV-OC43	N	JX195175	Avian coronavirus	China	Gallus gallus
HCoV-OC43	N	JX195176	Avian coronavirus	China	Gallus gallus	2011-11-03
HCoV-OC43	N	KC013541	Avian coronavirus	China	Gallus gallus	2012-07-12
HCoV-OC43	N	JN874559	Rabbit coronavirus HKU14	China	Oryctolagus cuniculus	2006
HCoV-OC43	N	JN874560	Rabbit coronavirus HKU14	China	Oryctolagus cuniculus	2007
HCoV-OC43	N	JN874561	Rabbit coronavirus HKU14	China	Oryctolagus cuniculus	2007
HCoV-OC43	N	JN874562	Rabbit coronavirus HKU14	China	Oryctolagus cuniculus	2007
HCoV-OC43	N	JQ065049	Common moorhen coronavirus HKU21	China	Gallinula chloropus	2007
HCoV-OC43	N	KC119407	Avian coronavirus	China	Gallus gallus	2012-07-20
HCoV-OC43	N	KC136209	Avian coronavirus	China	Gallus gallus	2011
HCoV-OC43	N	KP790143	Avian coronavirus	China	Gallus gallus	2014
HCoV-OC43	N	KP790144	Avian coronavirus	China	Gallus gallus	2014
HCoV-OC43	N	KP790145	Avian coronavirus	China	Gallus gallus	2014
HCoV-OC43	N	KP790146	Avian coronavirus	China	Gallus gallus	2014
HCoV-OC43	N	KM586818	Avian coronavirus	China	Gallus gallus	2008-08
HCoV-OC43	N	KP118886	Avian coronavirus	China	Gallus gallus	2011
HCoV-OC43	N	KP118889	Avian coronavirus	China	Gallus gallus	2013
HCoV-OC43	N	KP118890	Avian coronavirus	China	Gallus gallus	2013
HCoV-OC43	N	KP118894	Avian coronavirus	China	Gallus gallus	2009
HCoV-OC43	N	KP036505	Avian coronavirus	China	Gallus gallus	2013
HCoV-OC43	N	KP662631	Avian coronavirus	South Africa	Gallus gallus	2011-06-01
HCoV-OC43	N	KM349742	China Rattus coronavirus HKU24	China	Rattus norvegicus	2012-05-17
HCoV-OC43	N	KM349743	China Rattus coronavirus HKU24	China	Rattus norvegicus	2012-05-17
HCoV-OC43	N	KM349744	China Rattus coronavirus HKU24	China	Rattus norvegicus	2012-05-17
HCoV-OC43	N	KJ425504	Avian coronavirus	China	Gallus gallus	2009-12-05
HCoV-OC43	N	KJ473808	BtRf-AlphaCoV/YN2012	China	Rhinolophus ferrumequinum	2012
HCoV-OC43	N	KJ473822	Tylonycteris bat coronavirus HKU4	China	Tylonycteris pachypus	2012
HCoV-OC43	N	KM213963	Avian coronavirus	China	Gallus gallus	2013
HCoV-OC43	N	KP868572	Avian coronavirus	China	Gallus gallus	2011
HCoV-OC43	N	KT368891	Camel coronavirus HKU23	Saudi Arabia	Camelus	2015-03
HCoV-OC43	N	KJ435283	Avian coronavirus	China	Gallus gallus	2011-12-19
HCoV-OC43	N	KJ435286	Avian coronavirus	China	Gallus gallus	2011-12-27
HCoV-OC43	N	KR608272	Avian coronavirus	China	Gallus gallus
HCoV-OC43	N	KR902510	Avian coronavirus	India	Gallus gallus	2003
HCoV-OC43	N	KR822424	Avian coronavirus	France	Meleagris gallopavo	2008
HCoV-OC43	N	KF931628	Avian coronavirus	Australia	Gallus gallus	2012-08-06
HCoV-OC43	N	MG197727	Avian coronavirus	China	Gallus gallus	2016-11-01
HCoV-OC43	N	KY933089	Avian coronavirus	United Kingdom	Gallus gallus
HCoV-OC43	N	KY421672	Avian coronavirus	China	Gallus gallus	2012
HCoV-OC43	N	MF882923	Avian coronavirus	China	Gallus gallus	2016-07
HCoV-OC43	N	KY933090	Avian coronavirus
HCoV-OC43	N	KY421673	Avian coronavirus	China	Gallus gallus	2013
HCoV-OC43	N	KY620116	Avian coronavirus	China	Gallus gallus	2016
HCoV-OC43	N	KY407558	Avian coronavirus	China	Gallus gallus	2014
HCoV-OC43	N	KY407556	Avian coronavirus	China	Gallus gallus	2014
HCoV-OC43	N	KY407557	Avian coronavirus	China	Gallus gallus	2014
HCoV-OC43	N	NC_016996	Common moorhen coronavirus HKU21	China	Gallinula chloropus	2007
HCoV-OC43	N	MG517474	Avian coronavirus	China	Gallus gallus	2016-07-01
HCoV-OC43	N	NC_026011	China Rattus coronavirus HKU24	China	Rattus norvegicus	2012-05-17
HCoV-OC43	N	MH687977	Betacoronavirus sp.	Viet Nam	Rattus argentiventer	2015-02-04
HCoV-OC43	N	MH687968	Betacoronavirus sp.	Viet Nam	Rattus argentiventer	2014-11-14
HCoV-OC43	N	MK032178	Avian coronavirus	China	Gallus	2017
HCoV-OC43	N	NC_028824	BtRf-AlphaCoV/YN2012	China	Rhinolophus ferrumequinum	2012
HCoV-OC43	N	MK907286	Erinaceus hedgehog coronavirus HKU31	China	Erinaceus amurensis	2014-08
HCoV-OC43	N	MK359255	Canada goose coronavirus	Canada	Branta canadensis	2017-08
HCoV-OC43	N	MK309398	Avian coronavirus	China	Gallus gallus	2017-07-05
HCoV-OC43	N	MN096598	Avian coronavirus	China	Gallus gallus	2016
HCoV-OC43	N	MK423876	Avian coronavirus	China	Phasianinae	2017
HCoV-OC43	N	MH021175	Avian coronavirus	Netherlands		1979
HCoV-OC43	N	MH539771	Avian coronavirus	Canada	Gallus gallus	2016
HCoV-OC43	N	NC_001451	Avian coronavirus
HCoV-OC43	N	KY626044	Avian coronavirus	Brazil		2016
HCoV-OC43	N	NC_009021	Rousettus bat coronavirus HKU9	China	Chiroptera
HCoV-OC43	N	MK581204	Avian coronavirus	Poland	Gallus gallus	1997-09
HCoV-OC43	N	MK581201	Avian coronavirus	Poland	Gallus gallus	1989-06-08
HCoV-OC43	N	MN611519	Tylonycteris pachypus bat coronavirus HKU4-related	China	Tylonycteris pachypus	2018-03
HCoV-OC43	N	AY646283	Avian coronavirus
HCoV-OC43	N	AY641576	Avian coronavirus
HCoV-OC43	N	AY851295	Avian coronavirus
HCoV-OC43	N	AY319651	Avian coronavirus
HCoV-OC43	N	KX219791	Avian coronavirus	China	Gallus gallus	2007-02
HCoV-OC43	N	KX219792	Avian coronavirus	China	Gallus gallus	2006-05
HCoV-OC43	N	KX219793	Avian coronavirus	China	Gallus gallus	2011-11
HCoV-OC43	N	KX219794	Avian coronavirus	China	Gallus gallus	2010-11
HCoV-OC43	N	KX219795	Avian coronavirus	China	Gallus gallus	2015-03
HCoV-OC43	N	KX219796	Avian coronavirus	China	Gallus gallus	2011-12
HCoV-OC43	N	KX219797	Avian coronavirus	China	Gallus gallus	2002-01
HCoV-OC43	N	KX219798	Avian coronavirus	China	Gallus gallus	2012-09
HCoV-OC43	N	KX219799	Avian coronavirus	China	Gallus gallus	2013-02
HCoV-OC43	N	KX219800	Avian coronavirus	China	Gallus gallus	2013-06
HCoV-OC43	N	KX219801	Avian coronavirus	China	Gallus gallus	2012-04
HCoV-OC43	N	KX236000	Avian coronavirus	China	Gallus gallus	2011
HCoV-OC43	N	KX236001	Avian coronavirus	China	Gallus gallus	2003
HCoV-OC43	N	KX236002	Avian coronavirus	China	Gallus gallus	2011
HCoV-OC43	N	KX236003	Avian coronavirus	China	Gallus gallus	2011
HCoV-OC43	N	KX236004	Avian coronavirus	China	Gallus gallus	2015
HCoV-OC43	N	KX236005	Avian coronavirus	China	Gallus gallus	2008
HCoV-OC43	N	KX236006	Avian coronavirus	China	Gallus gallus	2010
HCoV-OC43	N	KX236007	Avian coronavirus	China	Gallus gallus	2010
HCoV-OC43	N	KX236008	Avian coronavirus	China	Gallus gallus	2013
HCoV-OC43	N	KX236009	Avian coronavirus	China	Gallus gallus	2013-01
HCoV-OC43	N	KX236010	Avian coronavirus	China	Gallus gallus	2010-04
HCoV-OC43	N	KX236011	Avian coronavirus	China	Gallus gallus	2009-12
HCoV-OC43	N	KX236012	Avian coronavirus	China	Gallus gallus	2009
HCoV-OC43	N	KX236013	Avian coronavirus	China	Gallus gallus	2012
HCoV-OC43	N	KX236014	Avian coronavirus	China	Gallus gallus	2012
HCoV-OC43	N	KX236015	Avian coronavirus	China	Gallus gallus	2014-07
HCoV-OC43	N	KX236016	Avian coronavirus	China	Gallus gallus	2009-09
HCoV-OC43	N	KX247127	Avian coronavirus	China	Gallus gallus	2011
HCoV-OC43	N	KX247128	Avian coronavirus	China	Gallus gallus	2013-05
HCoV-OC43	N	KX247129	Avian coronavirus	China	Gallus gallus	2013-03
HCoV-OC43	N	KX247130	Avian coronavirus	China	Gallus gallus	2012-04
HCoV-OC43	N	KX259248	Avian coronavirus	China	Gallus gallus	2010
HCoV-OC43	N	KX259249	Avian coronavirus	China	Gallus gallus	2009
HCoV-OC43	N	KX259250	Avian coronavirus	China	Gallus gallus	2010
HCoV-OC43	N	KX259251	Avian coronavirus	China	Gallus gallus	2010
HCoV-OC43	N	KX259252	Avian coronavirus	China	Gallus gallus	2011
HCoV-OC43	N	KX259253	Avian coronavirus	China	Gallus gallus	2012
HCoV-OC43	N	KX259255	Avian coronavirus	China	Gallus gallus	2011-11
HCoV-OC43	N	KX259256	Avian coronavirus	China	Gallus gallus	2012-05
HCoV-OC43	N	KX302860	Avian coronavirus	China	Gallus gallus	2008
HCoV-OC43	N	KX302861	Avian coronavirus	China	Gallus gallus	2013
HCoV-OC43	N	KX302862	Avian coronavirus	China	Gallus gallus	2010-11
HCoV-OC43	N	KX302863	Avian coronavirus	China	Gallus gallus	2009-03
HCoV-OC43	N	KX302864	Avian coronavirus	China	Gallus gallus	2009-09
HCoV-OC43	N	KX302865	Avian coronavirus	China	Gallus gallus	2013
HCoV-OC43	N	KX302866	Avian coronavirus	China	Gallus gallus	2004
HCoV-OC43	N	KX302867	Avian coronavirus	China	Gallus gallus	2015
HCoV-OC43	N	KX302869	Avian coronavirus	China	Gallus gallus	2009-08
HCoV-OC43	N	KX302870	Avian coronavirus	China	Gallus gallus	2013
HCoV-OC43	N	KX302871	Avian coronavirus	China	Gallus gallus	2013
HCoV-OC43	N	KX302872	Avian coronavirus	China	Gallus gallus	2010
HCoV-OC43	N	KX302873	Avian coronavirus	China	Gallus gallus	2014
HCoV-OC43	N	KX302874	Avian coronavirus	China	Gallus gallus	2013
HCoV-OC43	N	KX302875	Avian coronavirus	China	Gallus gallus	2010-05
HCoV-OC43	N	KX348114	Avian coronavirus	China	Gallus gallus	2005
HCoV-OC43	N	KX348116	Avian coronavirus	China	Gallus gallus	2014-05
HCoV-OC43	N	KX348117	Avian coronavirus	China	Gallus gallus	2012-07
HCoV-OC43	N	MK937830	Avian coronavirus	China	Gallus
HCoV-OC43	N	MK211379	Coronavirus BtRt-BetaCoV/GX2018	China	Rhinolophus affinis	2016-09
HCoV-OC43	N	MK217373	Avian coronavirus	China	Gallus	2017
HCoV-OC43	N	MK937828	Avian coronavirus	China	Gallus	2016
HCoV-OC43	N	MK574042	Avian coronavirus	China	Gallus	2011
HCoV-OC43	N	MK217372	Avian coronavirus	China	Gallus	2017
HCoV-OC43	N	MK032181	Avian coronavirus	China	Gallus	2011
HCoV-OC43	N	NC_017083	Rabbit coronavirus HKU14	China	Oryctolagus cuniculus	2006
HCoV-OC43	N	NC_012936	Murine coronavirus		Rattus
HCoV-OC43	N	NC_009019	Tylonycteris bat coronavirus HKU4	China	Chiroptera
HCoV-OC43	N	MG738155	Avian coronavirus	Malaysia	Gallus gallus	2015
HCoV-OC43	N	MH539772	Avian coronavirus	Canada	Gallus gallus	2016
HCoV-OC43	N	MH020185	Avian coronavirus	China	Gallus gallus	2017-10-18
HCoV-OC43	N	NC_039207	Hedgehog coronavirus 1	Germany	Erinaceus europaeus	2012
HCoV-OC43	N	NC_010800	Avian coronavirus	Canada	Meleagris gallopavo
HCoV-OC43	N	NC_010646	Beluga whale coronavirus SW1		Delphinapterus leucas
HCoV-OC43	N	MH779857	Avian coronavirus	USA	Gallus gallus	2015
HCoV-OC43	N	MH779856	Avian coronavirus	USA	Gallus gallus	2014
HCoV-OC43	N	MH779859	Avian coronavirus	USA	Gallus gallus	2016
HCoV-OC43	N	MH779860	Avian coronavirus	USA	Gallus gallus	2014
HCoV-OC43	N	MH779858	Avian coronavirus	USA	Gallus gallus	2016
HCoV-OC43	N	MK679660	Hedgehog coronavirus 1	United Kingdom	Erinaceus europaeus	2014
HCoV-OC43	N	MF924724	Avian coronavirus	South Korea	Gallus gallus	2008-12-11
HCoV-OC43	N	MH687972	Betacoronavirus sp.	Viet Nam	Rattus argentiventer	2014-11-12
HCoV-OC43	N	MK217375	Avian coronavirus	China	Gallus	2016
HCoV-OC43	N	MK574043	Avian coronavirus	China	Gallus	2011
HCoV-OC43	N	MK423877	Avian coronavirus	China	Phasianinae	2017
HCoV-OC43	N	MK937832	Avian coronavirus	China	Gallus	2013
HCoV-OC43	N	MK217374	Avian coronavirus	China	Gallus	2016
HCoV-OC43	N	MH687970	Betacoronavirus sp.	Viet Nam	Rattus argentiventer	2014-11-12
HCoV-OC43	N	MH687974	Betacoronavirus sp.	Viet Nam	Rattus argentiventer	2014-11-12
HCoV-OC43	N	MH687978	Betacoronavirus sp.	Viet Nam	Rattus argentiventer	2015-02-04
HCoV-OC43	N	MH687969	Betacoronavirus sp.	Viet Nam	Rattus argentiventer	2014-11-12
HCoV-OC43	N	MH687971	Betacoronavirus sp.	Viet Nam	Rattus argentiventer	2014-11-12
HCoV-OC43	N	MH687973	Betacoronavirus sp.	Viet Nam	Rattus argentiventer	2014-11-12
HCoV-OC43	N	MF924725	Avian coronavirus	South Korea	Gallus gallus
HCoV-OC43	N	MH687976	Betacoronavirus sp.	Viet Nam	Rattus argentiventer	2015-02-04
HCoV-NL63	H	KT381875	Human coronavirus NL63	USA	Homo sapiens	2015
HCoV-NL63	H	KU521535	Human coronavirus NL63	USA	Homo sapiens	2015-09-01
HCoV-NL63	H	KX179500	Human coronavirus NL63	USA	Homo sapiens	2015-09
HCoV-NL63	H	DQ445911	Human coronavirus NL63	Netherlands
HCoV-NL63	H	DQ445912	Human coronavirus NL63	Netherlands
HCoV-NL63	H	JQ765563	Human coronavirus NL63	USA	Homo sapiens	2009-03-16
HCoV-NL63	H	JQ765564	Human coronavirus NL63	USA	Homo sapiens	2009-03-01
HCoV-NL63	H	JQ765565	Human coronavirus NL63	USA	Homo sapiens	2009-02-13
HCoV-NL63	H	JQ765566	Human coronavirus NL63	USA	Homo sapiens	2008-01-08
HCoV-NL63	H	JQ765567	Human coronavirus NL63	USA	Homo sapiens	2009-03-12
HCoV-NL63	H	JQ765568	Human coronavirus NL63	USA	Homo sapiens	2005-01-11
HCoV-NL63	H	JQ765569	Human coronavirus NL63	USA	Homo sapiens	2005-01-18
HCoV-NL63	H	JQ765570	Human coronavirus NL63	USA	Homo sapiens	2005-01-19
HCoV-NL63	H	JQ765571	Human coronavirus NL63	USA	Homo sapiens	2005-01-23
HCoV-NL63	H	JQ765572	Human coronavirus NL63	USA	Homo sapiens	2005-02-01
HCoV-NL63	H	JQ765573	Human coronavirus NL63	USA	Homo sapiens	2005-04-12
HCoV-NL63	H	JQ765574	Human coronavirus NL63	USA	Homo sapiens	2005-11
HCoV-NL63	H	JQ765575	Human coronavirus NL63	USA	Homo sapiens	2005-11-21
HCoV-NL63	H	JX524171	Human coronavirus NL63	China	Homo sapiens	2009-01-24
HCoV-NL63	H	JX504050	Human coronavirus NL63	USA	Homo sapiens	2004
HCoV-NL63	H	JX104161	Human coronavirus NL63	China	Homo sapiens	2008-11-04
HCoV-NL63	H	KF530104	Human coronavirus NL63	USA	Homo sapiens	1990-04-26
HCoV-NL63	H	KF530105	Human coronavirus NL63	USA	Homo sapiens	2001-02-23
HCoV-NL63	H	KF530106	Human coronavirus NL63	USA	Homo sapiens	1987-12-16
HCoV-NL63	H	KF530107	Human coronavirus NL63	USA	Homo sapiens	1991-01-24
HCoV-NL63	H	KF530108	Human coronavirus NL63	USA	Homo sapiens	1989-01-05
HCoV-NL63	H	KF530109	Human coronavirus NL63	USA	Homo sapiens	1990-03-21
HCoV-NL63	H	KF530110	Human coronavirus NL63	USA	Homo sapiens	1983-08-16
HCoV-NL63	H	KF530111	Human coronavirus NL63	USA	Homo sapiens	1990-01-05
HCoV-NL63	H	KF530112	Human coronavirus NL63	USA	Homo sapiens	2001-11-21
HCoV-NL63	H	KF530113	Human coronavirus NL63	USA	Homo sapiens	1990-05-29
HCoV-NL63	H	KF530114	Human coronavirus NL63	USA	Homo sapiens	1989-01-03
HCoV-NL63	H	KT266906	Human coronavirus NL63	Haiti	Homo sapiens	2015-01-16
HCoV-NL63	H	NC_005831	Human coronavirus NL63
HCoV-NL63	H	MG428706	Human coronavirus NL63	Kenya	Homo sapiens	2010-05-24
HCoV-NL63	H	MG772808	Human coronavirus NL63	South Korea	Homo sapiens	2014-11-25
HCoV-NL63	H	KY554969	Human coronavirus NL63	USA	Homo sapiens	2016
HCoV-NL63	H	KY674916	Human coronavirus NL63	USA	Homo sapiens	2016
HCoV-NL63	H	MG428701	Human coronavirus NL63	Kenya	Homo sapiens	2010-06-04
HCoV-NL63	H	MG428704	Human coronavirus NL63	Kenya	Homo sapiens	2010-05-20
HCoV-NL63	H	MG428703	Human coronavirus NL63	Kenya	Homo sapiens	2010-06-01
HCoV-NL63	H	MG428702	Human coronavirus NL63	Kenya	Homo sapiens	2010-05-11
HCoV-NL63	H	MG428705	Human coronavirus NL63	Kenya	Homo sapiens	2010-05-21
HCoV-NL63	H	MG428699	Human coronavirus NL63	Kenya	Homo sapiens	2010-05-19
HCoV-NL63	H	KY829118	Human coronavirus NL63	USA	Homo sapiens	2015
HCoV-NL63	H	KY554967	Human coronavirus NL63	USA	Homo sapiens	2016
HCoV-NL63	H	KY554971	Human coronavirus NL63	USA	Homo sapiens	2016
HCoV-NL63	H	KY554970	Human coronavirus NL63	USA	Homo sapiens	2016
HCoV-NL63	H	KY554968	Human coronavirus NL63	USA	Homo sapiens	2016
HCoV-NL63	H	KY674915	Human coronavirus NL63	USA	Homo sapiens	2016
HCoV-NL63	H	KY983586	Human coronavirus NL63	USA	Homo sapiens	2015
HCoV-NL63	H	AY518894	Human coronavirus NL63	Netherlands
HCoV-NL63	H	AY567487	Human coronavirus NL63
HCoV-NL63	H	MN306018	Human coronavirus NL63	USA	Homo sapiens	2018
HCoV-NL63	H	MN306040	Human coronavirus NL63	USA	Homo sapiens	2019
HCoV-NL63	H	MK334045	Human coronavirus NL63	China	Homo sapiens	2018-08-14
HCoV-NL63	H	MK334046	Human coronavirus NL63	China	Homo sapiens	2018-09-01
HCoV-NL63	H	MK334047	Human coronavirus NL63	China	Homo sapiens	2018-07-25
HCoV-NL63	H	MK334043	Human coronavirus NL63	China	Homo sapiens	2018-08-15
HCoV-NL63	H	MK334044	Human coronavirus NL63	China	Homo sapiens	2018-07-13
HCoV-NL63	N	MN599049	Avian coronavirus	USA	Gallus gallus	2015-07-31
HCoV-NL63	N	MK472067	Alphacoronavirus sp.	Australia		2018
HCoV-NL63	N	MK472070	Alphacoronavirus sp.	Australia		2018
HCoV-NL63	N	MK878536	Avian coronavirus	USA	Gallus gallus	2019-01-10
HCoV-NL63	N	MK492263	Bat coronavirus	Singapore	Cynopterus brachyotis	2015
HCoV-NL63	N	MK977618	Swine enteric alphacoronavirus	China	Sus scrofa	2018
HCoV-NL63	N	KY047602	Avian coronavirus	Poland	Gallus gallus	2016-02
HCoV-NL63	N	KY073744	NL63-related bat coronavirus strain BtKYNL63-9b	Kenya	Triaenops afer	2010-06-21
HCoV-NL63	N	KX964649	Coronavirus AcCoV-JC34	China	Apodemus chevrieri	2011-10
HCoV-NL63	N	KX364293	Avian coronavirus	China	Gallus gallus	2007
HCoV-NL63	N	KX512809	Ferret coronavirus	USA	Mustela putorius furo	2015
HCoV-NL63	N	KX512810	Ferret coronavirus	USA	Mustela putorius furo	2015
HCoV-NL63	N	GQ504721	Avian coronavirus	USA	Gallus gallus	1981
HCoV-NL63	N	EF203064	Rhinolophus bat coronavirus HKU2
HCoV-NL63	N	EF203065	Rhinolophus bat coronavirus HKU2
HCoV-NL63	N	EF203066	Rhinolophus bat coronavirus HKU2
HCoV-NL63	N	EF203067	Rhinolophus bat coronavirus HKU2
HCoV-NL63	N	EU418975	Avian coronavirus
HCoV-NL63	N	EU418976	Avian coronavirus
HCoV-NL63	N	EU420137	Bat coronavirus 1A	Hong Kong
HCoV-NL63	N	EU420138	Miniopterus bat coronavirus 1	Hong Kong
HCoV-NL63	N	EU420139	Miniopterus bat coronavirus HKU8	Hong Kong
HCoV-NL63	N	DQ288927	Avian coronavirus
HCoV-NL63	N	DQ646405	Avian coronavirus	Taiwan
HCoV-NL63	N	JX840411	Avian coronavirus	China	Gallus gallus	2010-10
HCoV-NL63	N	JQ989266	Bat coronavirus HKU10	Hong Kong	Chiroptera	2006-12
HCoV-NL63	N	JQ989267	Bat coronavirus HKU10	Hong Kong	Chiroptera	2006-12
HCoV-NL63	N	JQ989268	Bat coronavirus HKU10	Hong Kong	Chiroptera	2006-10
HCoV-NL63	N	JQ989269	Bat coronavirus HKU10	Hong Kong	Chiroptera	2005-12
HCoV-NL63	N	JQ989270	Bat coronavirus HKU10	China	Chiroptera	2005-10
HCoV-NL63	N	JQ989271	Bat coronavirus HKU10	China	Chiroptera	2005-10
HCoV-NL63	N	JQ989272	Bat coronavirus HKU10	Hong Kong	Chiroptera	2010-08
HCoV-NL63	N	JQ989273	Bat coronavirus HKU10	Hong Kong	Chiroptera	2010-08
HCoV-NL63	N	JF893452	Avian coronavirus	China	Gallus gallus	2005
HCoV-NL63	N	KF430219	Bat coronavirus CDPHE15	USA	Myotis lucifugus	2006-08-07
HCoV-NL63	N	KJ135013	Avian coronavirus	Ukraine	Gallus gallus	2011-10
HCoV-NL63	N	KF411040	Avian coronavirus	China	Gallus gallus	2011-11-22
HCoV-NL63	N	KF411041	Avian coronavirus	China	Gallus gallus	2009-11-10
HCoV-NL63	N	GU393334	Avian coronavirus	USA	Gallus gallus	1960
HCoV-NL63	N	GU393338	Avian coronavirus	USA	Gallus gallus	1964
HCoV-NL63	N	FJ904713	Avian coronavirus	USA	Gallus gallus	2006
HCoV-NL63	N	FJ904714	Avian coronavirus	USA	Gallus gallus	1995
HCoV-NL63	N	FJ904715	Avian coronavirus	USA	Gallus gallus	2003
HCoV-NL63	N	HM245925	Mink coronavirus 1	USA	Neovison vison	1998-01-01
HCoV-NL63	N	HM245926	Alphacoronavirus 2	USA	Neovison vison	1998-01-01
HCoV-NL63	N	JX195177	Avian coronavirus	China	Gallus gallus	1997
HCoV-NL63	N	JX195178	Avian coronavirus	China	Gallus gallus	2001
HCoV-NL63	N	KC008600	Avian coronavirus	China	Gallus gallus	1985
HCoV-NL63	N	KP780179	Avian coronavirus	Italy	Gallus gallus	2013-05-13
HCoV-NL63	N	KP118893	Avian coronavirus	China	Gallus gallus	2011
HCoV-NL63	N	KM347965	Ferret coronavirus	Netherlands	Mustela putorius	2010
HCoV-NL63	N	KJ473795	Bat coronavirus 1A	China	Miniopterus fuliginosus	2011
HCoV-NL63	N	KJ473796	Bat coronavirus 1A	China	Miniopterus fuliginosus	2012
HCoV-NL63	N	KJ473797	Miniopterus bat coronavirus HKU8	China	Miniopterus fuliginosus	2012
HCoV-NL63	N	KJ473798	Miniopterus bat coronavirus HKU8	China	Miniopterus fuliginosus	2013
HCoV-NL63	N	KJ473799	Miniopterus bat coronavirus HKU8	China	Miniopterus fuliginosus	2012
HCoV-NL63	N	KJ473800	Miniopterus bat coronavirus HKU8	China	Miniopterus fuliginosus	2013
HCoV-NL63	N	KJ473806	Myotis ricketti alphacoronavirus Sax-2011	China	Myotis ricketti	2011
HCoV-NL63	N	KJ473807	Rhinolophus ferrumequinum alphacoronavirus HuB-2013	China	Rhinolophus ferrumequinum	2013
HCoV-NL63	N	KJ473809	Nyctalus velutinus alphacoronavirus SC-2013	China	Nyctalus velutinus	2013
HCoV-NL63	N	KJ473810	Rhinolophus ferrumequinum alphacoronavirus HuB-2013	China	Myotis sp.	2013
HCoV-NL63	N	KM454473	Avian coronavirus	China	Anatidae	2014
HCoV-NL63	N	KP868573	Avian coronavirus	China	Gallus gallus	2013
HCoV-NL63	N	KR231009	Avian coronavirus	Belgium	Gallus gallus	1984
HCoV-NL63	N	KR061459	Alphacoronavirus 1	Italy	Sus scrofa	2009-09-04
HCoV-NL63	N	MG913342	Avian coronavirus	Brazil	Gallus gallus	2013
HCoV-NL63	N	NC_032107	NL63-related bat coronavirus strain BtKYNL63-9b	Kenya	Triaenops afer	2010-06-21
HCoV-NL63	N	NC_023760	Mink coronavirus 1	USA	Neovison vison	1998-01-01
HCoV-NL63	N	NC_022103	Bat coronavirus CDPHE15	USA	Myotis lucifugus	2006-08-07
HCoV-NL63	N	MF370205	Rhinolophus bat coronavirus HKU2	China	Sus scrofa	2017
HCoV-NL63	N	MF769428	Swine acute diarrhea syndrome coronavirus	China	Sus scrofa	2017
HCoV-NL63	N	MF094685	Swine acute diarrhea syndrome related coronavirus	China	Rhinolophus
HCoV-NL63	N	MF094688	Swine acute diarrhea syndrome related coronavirus	China	Rhinolophus
HCoV-NL63	N	MF769433	Swine acute diarrhea syndrome coronavirus	China	Sus scrofa	2017
HCoV-NL63	N	MF769430	Swine acute diarrhea syndrome coronavirus	China	Sus scrofa	2017
HCoV-NL63	N	MF769420	Swine acute diarrhea syndrome coronavirus	China	Sus scrofa	2017
HCoV-NL63	N	MF769424	Swine acute diarrhea syndrome coronavirus	China	Sus scrofa	2017
HCoV-NL63	N	MF769437	Swine acute diarrhea syndrome coronavirus	China	Sus scrofa	2017
HCoV-NL63	N	MF769416	Swine acute diarrhea syndrome coronavirus	China	Sus scrofa	2017
HCoV-NL63	N	MF769438	Swine acute diarrhea syndrome coronavirus	China	Sus scrofa	2017
HCoV-NL63	N	MF769417	Swine acute diarrhea syndrome coronavirus	China	Sus scrofa	2017
HCoV-NL63	N	MF094687	Swine acute diarrhea syndrome related coronavirus	China	Rhinolophus
HCoV-NL63	N	MF769441	Swine acute diarrhea syndrome coronavirus	China	Sus scrofa	2017
HCoV-NL63	N	MF508703	Avian coronavirus	China	Gallus gallus	2013-01-01
HCoV-NL63	N	MF421320	Avian coronavirus	Uruguay	Gallus gallus	2011
HCoV-NL63	N	KY805845	Avian coronavirus	Egypt	Gallus gallus	2014
HCoV-NL63	N	KY799179	Bat coronavirus CDPHE15	Canada	Myotis lucifugus	2010-11
HCoV-NL63	N	MF167434	Rhinolophus bat coronavirus HKU2	China	Sus scrofa	2017-03-06
HCoV-NL63	N	KY776701	Avian coronavirus	China	Gallus gallus	2017
HCoV-NL63	N	NC_028814	Rhinolophus ferrumequinum alphacoronavirus HuB-2013	China	Rhinolophus ferrumequinum	2013
HCoV-NL63	N	MF769435	Swine acute diarrhea syndrome coronavirus	China	Sus scrofa	2017
HCoV-NL63	N	MF769426	Swine acute diarrhea syndrome coronavirus	China	Sus scrofa	2017
HCoV-NL63	N	MF769436	Swine acute diarrhea syndrome coronavirus	China	Sus scrofa	2017
HCoV-NL63	N	MF769432	Swine acute diarrhea syndrome coronavirus	China	Sus scrofa	2017
HCoV-NL63	N	MF769425	Swine acute diarrhea syndrome coronavirus	China	Sus scrofa	2017
HCoV-NL63	N	MF769431	Swine acute diarrhea syndrome coronavirus	China	Sus scrofa	2017
HCoV-NL63	N	MF769423	Swine acute diarrhea syndrome coronavirus	China	Sus scrofa	2017
HCoV-NL63	N	MF769429	Swine acute diarrhea syndrome coronavirus	China	Sus scrofa	2017
HCoV-NL63	N	MF769421	Swine acute diarrhea syndrome coronavirus	China	Sus scrofa	2017
HCoV-NL63	N	MF094684	Swine acute diarrhea syndrome coronavirus	China	Sus scrofa
HCoV-NL63	N	MG557844	Swine acute diarrhea syndrome coronavirus	China	Sus scrofa	2017-04
HCoV-NL63	N	MF094686	Swine acute diarrhea syndrome related coronavirus	China	Rhinolophus
HCoV-NL63	N	MF094683	Swine acute diarrhea syndrome coronavirus	China	Sus scrofa
HCoV-NL63	N	MF769442	Swine acute diarrhea syndrome coronavirus	China	Sus scrofa	2017
HCoV-NL63	N	MF769419	Swine acute diarrhea syndrome coronavirus	China	Sus scrofa	2017
HCoV-NL63	N	MF769440	Swine acute diarrhea syndrome coronavirus	China	Sus scrofa	2017
HCoV-NL63	N	KY776700	Avian coronavirus	China	Gallus gallus
HCoV-NL63	N	KY799582	Avian coronavirus	China	Gallus gallus
HCoV-NL63	N	MF769444	Swine acute diarrhea syndrome coronavirus	China	Sus scrofa	2017
HCoV-NL63	N	MF769439	Swine acute diarrhea syndrome coronavirus	China	Sus scrofa	2017
HCoV-NL63	N	MF769443	Swine acute diarrhea syndrome coronavirus	China	Sus scrofa	2017
HCoV-NL63	N	MF769427	Swine acute diarrhea syndrome coronavirus	China	Sus scrofa	2017
HCoV-NL63	N	MF769434	Swine acute diarrhea syndrome coronavirus	China	Sus scrofa	2017
HCoV-NL63	N	MF769422	Swine acute diarrhea syndrome coronavirus	China	Sus scrofa	2017
HCoV-NL63	N	MF113046	Alphacoronavirus Mink/China/1/2016	China	Mustela lutreola	2016
HCoV-NL63	N	MF769418	Swine acute diarrhea syndrome coronavirus	China	Sus scrofa	2017
HCoV-NL63	N	MF094682	Swine acute diarrhea syndrome coronavirus	China	Sus scrofa
HCoV-NL63	N	MF094681	Swine acute diarrhea syndrome coronavirus	China	Sus scrofa
HCoV-NL63	N	MH687960	Alphacoronavirus sp.	Viet Nam	Scotophilus kuhlii	2014-11-13
HCoV-NL63	N	NC_009988	Rhinolophus bat coronavirus HKU2
HCoV-NL63	N	MH687936	Alphacoronavirus sp.	Viet Nam	Scotophilus kuhlii	2014-06-17
HCoV-NL63	N	MH687943	Alphacoronavirus sp.	Viet Nam	Scotophilus kuhlii	2014-06-10
HCoV-NL63	N	NC_018871	Bat coronavirus HKU10	China	Chiroptera	2005-10
HCoV-NL63	N	MK720945	Rhinolophus bat coronavirus HKU32	Hong Kong	Rhinolophus sinicus	2015-08-06
HCoV-NL63	N	MH687954	Alphacoronavirus sp.	Viet Nam	Scotophilus kuhlii	2014-09-18
HCoV-NL63	N	MH687962	Alphacoronavirus sp.	Viet Nam	Scotophilus kuhlii	2014-11-13
HCoV-NL63	N	MH687952	Alphacoronavirus sp.	Viet Nam	Scotophilus kuhlii	2014-06-10
HCoV-NL63	N	NC_034972	Coronavirus AcCoV-JC34	China	Apodemus chevrieri	2011-10
HCoV-NL63	N	MH924835	Avian coronavirus	China	Gallus	2016
HCoV-NL63	N	MF421319	Avian coronavirus	Uruguay	Gallus gallus	2009
HCoV-NL63	N	MK581207	Avian coronavirus	Poland	Gallus gallus	2016-04-07
HCoV-NL63	N	MK581206	Avian coronavirus	Poland	Gallus gallus	2012-12-14
HCoV-NL63	N	MK581208	Avian coronavirus	Poland	Gallus gallus	2017-07-07
HCoV-NL63	N	MN611517	Rousettus aegyptiacus bat coronavirus 229E-related	Kenya	Rousettus aegyptiacus	2018-03
HCoV-NL63	N	MN566147	Avian coronavirus	USA	Gallus gallus	1994
HCoV-NL63	N	MN611518	Miniopterus pusillus bat coronavirus HKU8-related	China	Miniopterus pusillus	2018-03
HCoV-NL63	N	MN611525	Hipposideros pomona bat coronavirus CHB25	China	Hipposideros larvatus	2018-03
HCoV-NL63	N	MN611521	Scotophilus kuhlii bat coronavirus 512-related	China	Scotophilus kuhlii	2018-03
HCoV-NL63	N	MN611524	Miniopterus schreibersii bat coronavirus 1-related	China	Miniopterus schreibersii	2018-03
HCoV-NL63	N	MN611522	Rhinolophus affinis bat coronavirus HKU2-related	China	Rhinolophus affinis	2018-03
HCoV-NL63	N	MN611523	Hipposideros pomona bat coronavirus HKU10-related	China	Hipposideros pomona	2018-03
HCoV-NL63	N	KX258195	Avian coronavirus	Brazil	Gallus gallus	2013
HCoV-NL63	N	KX259254	Avian coronavirus	China	Gallus gallus	2009
HCoV-NL63	N	KX259257	Avian coronavirus	China	Gallus gallus	2012-08
HCoV-NL63	N	KX348115	Avian coronavirus	China	Gallus gallus	2012-09
HCoV-NL63	N	MK644086	Avian coronavirus	China	Gallus gallus	2018
HCoV-NL63	N	MK211369	Coronavirus BtSk-AlphaCoV/GX2018A	China	Scotophilus kuhlii	2017-05
HCoV-NL63	N	MK211370	Coronavirus BtSk-AlphaCoV/GX2018B	China	Scotophilus kuhlii	2017-05
HCoV-NL63	N	MK211372	Coronavirus BtSk-AlphaCoV/GX2018D	China	Scotophilus kuhlii	2017-05
HCoV-NL63	N	MK211371	Coronavirus BtSk-AlphaCoV/GX2018C	China	Scotophilus kuhlii	2017-05
HCoV-NL63	N	MK651076	Swine acute diarrhea syndrome coronavirus	China	Sus scrofa	2019-02
HCoV-NL63	N	NC_009657	Scotophilus bat coronavirus 512
HCoV-NL63	N	MG021194	Avian coronavirus	Italy	Gallus gallus	1996
HCoV-NL63	N	NC_010438	Miniopterus bat coronavirus HKU8	Hong Kong
HCoV-NL63	N	MH878976	Avian coronavirus	Peru	Gallus gallus	2014-02-22
HCoV-NL63	N	MH181793	Avian coronavirus	China	Gallus gallus	2006
HCoV-NL63	N	MH539766	Rhinolophus bat coronavirus HKU2	China	Sus scrofa	2017-07
HCoV-NL63	N	NC_010437	Bat coronavirus 1A	Hong Kong
HCoV-NL63	N	MH615810	Swine acute diarrhea syndrome coronavirus	China	Sus scrofa	2018-03
HCoV-NL63	N	MG605091	Swine acute diarrhea syndrome coronavirus	China	Sus scrofa	2016-08-09
HCoV-NL63	N	MG605090	Swine acute diarrhea syndrome coronavirus	China	Sus scrofa	2017-02-26
HCoV-NL63	N	MH697599	Rhinolophus bat coronavirus HKU2	China	Sus scrofa	2017-02
HCoV-NL63	N	MG916904	Bat coronavirus	China		2013-06-01
HCoV-NL63	N	MG738154	Avian coronavirus	Malaysia	Gallus gallus	2014
HCoV-NL63	N	MH687941	Alphacoronavirus sp.	Viet Nam	Scotophilus kuhlii	2014-06-17
HCoV-NL63	N	MH687944	Alphacoronavirus sp.	Viet Nam	Scotophilus kuhlii	2014-06-10
HCoV-NL63	N	MH687961	Alphacoronavirus sp.	Viet Nam	Scotophilus kuhlii	2014-11-13
HCoV-NL63	N	MH687945	Alphacoronavirus sp.	Viet Nam	Scotophilus kuhlii	2014-09-16
HCoV-NL63	N	MH687965	Alphacoronavirus sp.	Viet Nam	Scotophilus kuhlii	2015-02-13
HCoV-NL63	N	MH687950	Alphacoronavirus sp.	Viet Nam	Scotophilus kuhlii	2014-06-10
HCoV-NL63	N	MH687940	Alphacoronavirus sp.	Viet Nam	Scotophilus kuhlii	2014-06-10
HCoV-NL63	N	MH687946	Alphacoronavirus sp.	Viet Nam	Scotophilus kuhlii	2014-06-10
HCoV-NL63	N	MK142676	Avian coronavirus	China		2016
HCoV-NL63	N	MK720946	Rhinolophus bat coronavirus HKU32	Hong Kong	Rhinolophus sinicus	2015-08-06
HCoV-NL63	N	MK720944	Tylonycteris bat coronavirus HKU33	China	Tylonycteris robustula	2015-09-09
HCoV-NL63	N	MH938449	Alphacoronavirus Bat-CoV/P.kuhlii/Italy/3398-19/2015	Italy	Pipistrellus kuhlii	2015
HCoV-NL63	N	MH938450	Alphacoronavirus Bat-CoV/P.kuhlii/Italy/206679-3/2010	Italy	Pipistrellus kuhlii	2010
HCoV-NL63	N	MH687959	Alphacoronavirus sp.	Viet Nam	Scotophilus kuhlii	2014-11-12
HCoV-NL63	N	MH687958	Alphacoronavirus sp.	Viet Nam	Scotophilus kuhlii	2014-09-18
HCoV-NL63	N	MH687956	Alphacoronavirus sp.	Viet Nam	Scotophilus kuhlii	2014-09-16
HCoV-NL63	N	MH687953	Alphacoronavirus sp.	Viet Nam	Scotophilus kuhlii	2014-06-11
HCoV-NL63	N	MH687934	Alphacoronavirus sp.	Viet Nam	Scotophilus kuhlii	2014-06-11
HCoV-NL63	N	MH687937	Alphacoronavirus sp.	Viet Nam	Scotophilus kuhlii	2014-06-17
HCoV-NL63	N	MH687935	Alphacoronavirus sp.	Viet Nam	Scotophilus kuhlii	2014-06-17
HCoV-NL63	N	MH687955	Alphacoronavirus sp.	Viet Nam	Scotophilus kuhlii	2014-09-17
HCoV-NL63	N	MH687966	Alphacoronavirus sp.	Viet Nam	Scotophilus kuhlii	2015-02-06
HCoV-NL63	N	MH687963	Alphacoronavirus sp.	Viet Nam	Scotophilus kuhlii	2015-02-06
HCoV-NL63	N	MH687964	Alphacoronavirus sp.	Viet Nam	Scotophilus kuhlii	2015-02-06
HCoV-NL63	N	MH687967	Alphacoronavirus sp.	Viet Nam	Scotophilus kuhlii	2015-02-06
HCoV-NL63	N	MH687939	Alphacoronavirus sp.	Viet Nam	Scotophilus kuhlii	2014-06-17
HCoV-NL63	N	MH687957	Alphacoronavirus sp.	Viet Nam	Scotophilus kuhlii	2014-09-18
HCoV-NL63	N	MH687938	Alphacoronavirus sp.	Viet Nam	Scotophilus kuhlii	2014-06-17
HCoV-NL63	N	MH687942	Alphacoronavirus sp.	Viet Nam	Scotophilus kuhlii	2014-06-17
HCoV-NL63	N	MH687949	Alphacoronavirus sp.	Viet Nam	Scotophilus kuhlii	2014-06-10
HCoV-NL63	N	MH687947	Alphacoronavirus sp.	Viet Nam	Scotophilus kuhlii	2014-06-17
HCoV-NL63	N	MH687948	Alphacoronavirus sp.	Viet Nam	Scotophilus kuhlii	2014-06-11
HCoV-NL63	N	MH687951	Alphacoronavirus sp.	Viet Nam	Scotophilus kuhlii	2014-06-11
HCoV-NL63	N	NC_028806	Alphacoronavirus 1	Italy	Sus scrofa	2009-09-04
HCoV-NL63	N	NC_028833	Nyctalus velutinus alphacoronavirus SC-2013	China	Nyctalus velutinus	2013
HCoV-NL63	N	NC_028811	Myotis ricketti alphacoronavirus Sax-2011	China	Myotis ricketti	2011
HCoV-NL63	N	NC_030292	Ferret coronavirus	Netherlands	Mustela putorius	2010
HCoV-NL63	N	MG742313	Rhinolophus bat coronavirus HKU2	China		2017-03-14
HCoV-229E	H	MN369046	Human coronavirus 229E	USA	Homo sapiens	2018
HCoV-229E	H	KY073747	Human coronavirus 229E	Kenya	Hipposideros	2009-06-20
HCoV-229E	H	KY073748	Human coronavirus 229E	Kenya	Hipposideros vittatus	2010-06
HCoV-229E	H	KU291448	Human coronavirus 229E	Germany	Homo sapiens	2015
HCoV-229E	H	KU291449	Human coronavirus 229E	Kenya	Camelus dromedarius	2015
HCoV-229E	H	JX503060	Human coronavirus 229E	Netherlands	Homo sapiens	2010
HCoV-229E	H	JX503061	Human coronavirus 229E	Italy	Homo sapiens	2009
HCoV-229E	H	JQ410000	Human coronavirus 229E	USA	Vicugna pacos	2008
HCoV-229E	H	KF514430	Human coronavirus 229E	USA	Homo sapiens	1993-03-18
HCoV-229E	H	KF514432	Human coronavirus 229E	USA	Homo sapiens	1993-02-22
HCoV-229E	H	KF514433	Human coronavirus 229E	USA	Homo sapiens	1993-03-11
HCoV-229E	H	KT368892	Human coronavirus 229E	Saudi Arabia	Camelus	2014-06
HCoV-229E	H	KT368893	Human coronavirus 229E	Saudi Arabia	Camelus	2014-06
HCoV-229E	H	KT368894	Human coronavirus 229E	Saudi Arabia	Camelus	2014-06
HCoV-229E	H	KT368895	Human coronavirus 229E	Saudi Arabia	Camelus	2014-10
HCoV-229E	H	KT368896	Human coronavirus 229E	Saudi Arabia	Camelus	2014-10
HCoV-229E	H	KT368897	Human coronavirus 229E	Saudi Arabia	Camelus	2014-10
HCoV-229E	H	KT368898	Human coronavirus 229E	Saudi Arabia	Camelus	2014-11
HCoV-229E	H	KT368899	Human coronavirus 229E	Saudi Arabia	Camelus	2014-11
HCoV-229E	H	KT368900	Human coronavirus 229E	Saudi Arabia	Camelus	2014-11
HCoV-229E	H	KT368901	Human coronavirus 229E	Saudi Arabia	Camelus	2014-11
HCoV-229E	H	KT368902	Human coronavirus 229E	Saudi Arabia	Camelus	2014-12
HCoV-229E	H	KT368903	Human coronavirus 229E	Saudi Arabia	Camelus	2014-12
HCoV-229E	H	KT368904	Human coronavirus 229E	Saudi Arabia	Camelus	2014-12
HCoV-229E	H	KT368905	Human coronavirus 229E	Saudi Arabia	Camelus	2014-12
HCoV-229E	H	KT368906	Human coronavirus 229E	Saudi Arabia	Camelus	2014-12
HCoV-229E	H	KT368907	Human coronavirus 229E	Saudi Arabia	Camelus	2015-03
HCoV-229E	H	KT368908	Human coronavirus 229E	Saudi Arabia	Camelus	2015-03
HCoV-229E	H	KT368909	Human coronavirus 229E	Saudi Arabia	Camelus	2015-01
HCoV-229E	H	KT368910	Human coronavirus 229E	Saudi Arabia	Camelus	2015-01
HCoV-229E	H	KT368911	Human coronavirus 229E	Saudi Arabia	Camelus	2015-01
HCoV-229E	H	KT368912	Human coronavirus 229E	Saudi Arabia	Camelus	2015-01
HCoV-229E	H	KT368913	Human coronavirus 229E	Saudi Arabia	Camelus	2015-04
HCoV-229E	H	KT368914	Human coronavirus 229E	Saudi Arabia	Camelus	2015-04
HCoV-229E	H	KT368915	Human coronavirus 229E	Saudi Arabia	Camelus	2015-03
HCoV-229E	H	KT368916	Human coronavirus 229E	Saudi Arabia	Camelus	2015-03
HCoV-229E	H	KT253324	Human coronavirus 229E	Saudi Arabia	Camelus dromedarius	2014
HCoV-229E	H	KT253325	Human coronavirus 229E	Saudi Arabia	Camelus dromedarius	2014
HCoV-229E	H	KT253326	Human coronavirus 229E	Saudi Arabia	Camelus dromedarius	2014
HCoV-229E	H	KT253327	Human coronavirus 229E	Saudi Arabia	Camelus dromedarius	2014
HCoV-229E	H	KT253328	Human coronavirus 229E	Saudi Arabia	Camelus dromedarius	2014
HCoV-229E	H	KY996417	Human coronavirus 229E	USA		2016-11-23
HCoV-229E	H	MF593473	Human coronavirus 229E	United Arab Emirates	Camelus	2015
HCoV-229E	H	NC_028752	Human coronavirus 229E	Saudi Arabia	Camelus	2015-03
HCoV-229E	H	MF542265	Human coronavirus 229E	Haiti	Homo sapiens	2016-03
HCoV-229E	H	KY369914	Human coronavirus 229E	USA	Homo sapiens	2016
HCoV-229E	H	KY369913	Human coronavirus 229E	USA	Homo sapiens	2016
HCoV-229E	H	KY369911	Human coronavirus 229E	USA	Homo sapiens	2016
HCoV-229E	H	KY369908	Human coronavirus 229E	USA	Homo sapiens	2016
HCoV-229E	H	KY369912	Human coronavirus 229E	USA	Homo sapiens	2016
HCoV-229E	H	KY369910	Human coronavirus 229E	USA	Homo sapiens	2016
HCoV-229E	H	KY674919	Human coronavirus 229E	USA	Homo sapiens	2016
HCoV-229E	H	MN306046	Human coronavirus 229E	USA	Homo sapiens	2019
HCoV-229E	H	NC_002645	Human coronavirus 229E
HCoV-229E	H	KY621348	Human coronavirus 229E	USA	Homo sapiens	2016
HCoV-229E	H	KY967357	Human coronavirus 229E	USA	Homo sapiens	2015
HCoV-229E	H	KY674914	Human coronavirus 229E	USA	Homo sapiens	2016
HCoV-229E	H	KY684760	Human coronavirus 229E	USA	Homo sapiens	2016
HCoV-229E	H	KY369909	Human coronavirus 229E	USA	Homo sapiens	2016
HCoV-229E	H	KY983587	Human coronavirus 229E	USA	Homo sapiens	2015
HCoV-229E	N	MN599049	Avian coronavirus	USA	Gallus gallus	2015-07-31
HCoV-229E	N	MK472067	Alphacoronavirus sp.	Australia		2018
HCoV-229E	N	MK472070	Alphacoronavirus sp.	Australia		2018
HCoV-229E	N	MK878536	Avian coronavirus	USA	Gallus gallus	2019-01-10
HCoV-229E	N	MK492263	Bat coronavirus	Singapore	Cynopterus brachyotis	2015
HCoV-229E	N	MK977618	Swine enteric alphacoronavirus	China	Sus scrofa	2018
HCoV-229E	N	KY047602	Avian coronavirus	Poland	Gallus gallus	2016-02
HCoV-229E	N	KY073744	NL63-related bat coronavirus strain BtKYNL63-9b	Kenya	Triaenops afer	2010-06-21
HCoV-229E	N	KX964649	Coronavirus AcCoV-JC34	China	Apodemus chevrieri	2011-10
HCoV-229E	N	KX364293	Avian coronavirus	China	Gallus gallus	2007
HCoV-229E	N	KX512809	Ferret coronavirus	USA	Mustela putorius furo	2015
HCoV-229E	N	KX512810	Ferret coronavirus	USA	Mustela putorius furo	2015
HCoV-229E	N	GQ504721	Avian coronavirus	USA	Gallus gallus	1981
HCoV-229E	N	EF203064	Rhinolophus bat coronavirus HKU2
HCoV-229E	N	EF203065	Rhinolophus bat coronavirus HKU2
HCoV-229E	N	EF203066	Rhinolophus bat coronavirus HKU2
HCoV-229E	N	EF203067	Rhinolophus bat coronavirus HKU2
HCoV-229E	N	EU418975	Avian coronavirus
HCoV-229E	N	EU418976	Avian coronavirus
HCoV-229E	N	EU420137	Bat coronavirus 1A	Hong Kong
HCoV-229E	N	EU420138	Miniopterus bat coronavirus 1	Hong Kong
HCoV-229E	N	EU420139	Miniopterus bat coronavirus HKU8	Hong Kong
HCoV-229E	N	DQ288927	Avian coronavirus
HCoV-229E	N	DQ646405	Avian coronavirus	Taiwan
HCoV-229E	N	JX840411	Avian coronavirus	China	Gallus gallus	2010-10
HCoV-229E	N	JQ989266	Bat coronavirus HKU10	Hong Kong	Chiroptera	2006-12
HCoV-229E	N	JQ989267	Bat coronavirus HKU10	Hong Kong	Chiroptera	2006-12
HCoV-229E	N	JQ989268	Bat coronavirus HKU10	Hong Kong	Chiroptera	2006-10
HCoV-229E	N	JQ989269	Bat coronavirus HKU10	Hong Kong	Chiroptera	2005-12
HCoV-229E	N	JQ989270	Bat coronavirus HKU10	China	Chiroptera	2005-10
HCoV-229E	N	JQ989271	Bat coronavirus HKU10	China	Chiroptera	2005-10
HCoV-229E	N	JQ989272	Bat coronavirus HKU10	Hong Kong	Chiroptera	2010-08
HCoV-229E	N	JQ989273	Bat coronavirus HKU10	Hong Kong	Chiroptera	2010-08
HCoV-229E	N	JF893452	Avian coronavirus	China	Gallus gallus	2005
HCoV-229E	N	KF430219	Bat coronavirus CDPHE15	USA	Myotis lucifugus	2006-08-07
HCoV-229E	N	KJ135013	Avian coronavirus	Ukraine	Gallus gallus	2011-10
HCoV-229E	N	KF411040	Avian coronavirus	China	Gallus gallus	2011-11-22
HCoV-229E	N	KF411041	Avian coronavirus	China	Gallus gallus	2009-11-10
HCoV-229E	N	GU393334	Avian coronavirus	USA	Gallus gallus	1960
HCoV-229E	N	GU393338	Avian coronavirus	USA	Gallus gallus	1964
HCoV-229E	N	FJ904713	Avian coronavirus	USA	Gallus gallus	2006
HCoV-229E	N	FJ904714	Avian coronavirus	USA	Gallus gallus	1995
HCoV-229E	N	FJ904715	Avian coronavirus	USA	Gallus gallus	2003
HCoV-229E	N	HM245925	Mink coronavirus 1	USA	Neovison vison	1998-01-01
HCoV-229E	N	HM245926	Alphacoronavirus 2	USA	Neovison vison	1998-01-01
HCoV-229E	N	JX195177	Avian coronavirus	China	Gallus gallus	1997
HCoV-229E	N	JX195178	Avian coronavirus	China	Gallus gallus	2001
HCoV-229E	N	KC008600	Avian coronavirus	China	Gallus gallus	1985
HCoV-229E	N	KP780179	Avian coronavirus	Italy	Gallus gallus	2013-05-13
HCoV-229E	N	KP118893	Avian coronavirus	China	Gallus gallus	2011
HCoV-229E	N	KM347965	Ferret coronavirus	Netherlands	Mustela putorius	2010
HCoV-229E	N	KJ473795	Bat coronavirus 1A	China	Miniopterus fuliginosus	2011
HCoV-229E	N	KJ473796	Bat coronavirus 1A	China	Miniopterus fuliginosus	2012
HCoV-229E	N	KJ473797	Miniopterus bat coronavirus HKU8	China	Miniopterus fuliginosus	2012
HCoV-229E	N	KJ473798	Miniopterus bat coronavirus HKU8	China	Miniopterus fuliginosus	2013
HCoV-229E	N	KJ473799	Miniopterus bat coronavirus HKU8	China	Miniopterus fuliginosus	2012
HCoV-229E	N	KJ473800	Miniopterus bat coronavirus HKU8	China	Miniopterus fuliginosus	2013
HCoV-229E	N	KJ473806	Myotis ricketti alphacoronavirus Sax-2011	China	Myotis ricketti	2011
HCoV-229E	N	KJ473807	Rhinolophus ferrumequinum alphacoronavirus HuB-2013	China	Rhinolophus ferrumequinum	2013
HCoV-229E	N	KJ473809	Nyctalus velutinus alphacoronavirus SC-2013	China	Nyctalus velutinus	2013
HCoV-229E	N	KJ473810	Rhinolophus ferrumequinum alphacoronavirus HuB-2013	China	Myotis sp.	2013
HCoV-229E	N	KM454473	Avian coronavirus	China	Anatidae	2014
HCoV-229E	N	KP868573	Avian coronavirus	China	Gallus gallus	2013
HCoV-229E	N	KR231009	Avian coronavirus	Belgium	Gallus gallus	1984
HCoV-229E	N	KR061459	Alphacoronavirus 1	Italy	Sus scrofa	2009-09-04
HCoV-229E	N	MG913342	Avian coronavirus	Brazil	Gallus gallus	2013
HCoV-229E	N	NC_032107	NL63-related bat coronavirus strain BtKYNL63-9b	Kenya	Triaenops afer	2010-06-21
HCoV-229E	N	NC_023760	Mink coronavirus 1	USA	Neovison vison	1998-01-01
HCoV-229E	N	NC_022103	Bat coronavirus CDPHE15	USA	Myotis lucifugus	2006-08-07
HCoV-229E	N	MF370205	Rhinolophus bat coronavirus HKU2	China	Sus scrofa	2017
HCoV-229E	N	MF769428	Swine acute diarrhea syndrome coronavirus	China	Sus scrofa	2017
HCoV-229E	N	MF094685	Swine acute diarrhea syndrome related coronavirus	China	Rhinolophus
HCoV-229E	N	MF094688	Swine acute diarrhea syndrome related coronavirus	China	Rhinolophus
HCoV-229E	N	MF769433	Swine acute diarrhea syndrome coronavirus	China	Sus scrofa	2017
HCoV-229E	N	MF769430	Swine acute diarrhea syndrome coronavirus	China	Sus scrofa	2017
HCoV-229E	N	MF769420	Swine acute diarrhea syndrome coronavirus	China	Sus scrofa	2017
HCoV-229E	N	MF769424	Swine acute diarrhea syndrome coronavirus	China	Sus scrofa	2017
HCoV-229E	N	MF769437	Swine acute diarrhea syndrome coronavirus	China	Sus scrofa	2017
HCoV-229E	N	MF769416	Swine acute diarrhea syndrome coronavirus	China	Sus scrofa	2017
HCoV-229E	N	MF769438	Swine acute diarrhea syndrome coronavirus	China	Sus scrofa	2017
HCoV-229E	N	MF769417	Swine acute diarrhea syndrome coronavirus	China	Sus scrofa	2017
HCoV-229E	N	MF094687	Swine acute diarrhea syndrome related coronavirus	China	Rhinolophus
HCoV-229E	N	MF769441	Swine acute diarrhea syndrome coronavirus	China	Sus scrofa	2017
HCoV-229E	N	MF508703	Avian coronavirus	China	Gallus gallus	2013-01-01
HCoV-229E	N	MF421320	Avian coronavirus	Uruguay	Gallus gallus	2011
HCoV-229E	N	KY805845	Avian coronavirus	Egypt	Gallus gallus	2014
HCoV-229E	N	KY799179	Bat coronavirus CDPHE15	Canada	Myotis lucifugus	2010-11
HCoV-229E	N	MF167434	Rhinolophus bat coronavirus HKU2	China	Sus scrofa	2017-03-06
HCoV-229E	N	KY776701	Avian coronavirus	China	Gallus gallus	2017
HCoV-229E	N	NC_028814	Rhinolophus ferrumequinum alphacoronavirus HuB-2013	China	Rhinolophus ferrumequinum	2013
HCoV-229E	N	MF769435	Swine acute diarrhea syndrome coronavirus	China	Sus scrofa	2017
HCoV-229E	N	MF769426	Swine acute diarrhea syndrome coronavirus	China	Sus scrofa	2017
HCoV-229E	N	MF769436	Swine acute diarrhea syndrome coronavirus	China	Sus scrofa	2017
HCoV-229E	N	MF769432	Swine acute diarrhea syndrome coronavirus	China	Sus scrofa	2017
HCoV-229E	N	MF769425	Swine acute diarrhea syndrome coronavirus	China	Sus scrofa	2017
HCoV-229E	N	MF769431	Swine acute diarrhea syndrome coronavirus	China	Sus scrofa	2017
HCoV-229E	N	MF769423	Swine acute diarrhea syndrome coronavirus	China	Sus scrofa	2017
HCoV-229E	N	MF769429	Swine acute diarrhea syndrome coronavirus	China	Sus scrofa	2017
HCoV-229E	N	MF769421	Swine acute diarrhea syndrome coronavirus	China	Sus scrofa	2017
HCoV-229E	N	MF094684	Swine acute diarrhea syndrome coronavirus	China	Sus scrofa
HCoV-229E	N	MG557844	Swine acute diarrhea syndrome coronavirus	China	Sus scrofa	2017-04
HCoV-229E	N	MF094686	Swine acute diarrhea syndrome related coronavirus	China	Rhinolophus
HCoV-229E	N	MF094683	Swine acute diarrhea syndrome coronavirus	China	Sus scrofa
HCoV-229E	N	MF769442	Swine acute diarrhea syndrome coronavirus	China	Sus scrofa	2017
HCoV-229E	N	MF769419	Swine acute diarrhea syndrome coronavirus	China	Sus scrofa	2017
HCoV-229E	N	MF769440	Swine acute diarrhea syndrome coronavirus	China	Sus scrofa	2017
HCoV-229E	N	KY776700	Avian coronavirus	China	Gallus gallus
HCoV-229E	N	KY799582	Avian coronavirus	China	Gallus gallus
HCoV-229E	N	MF769444	Swine acute diarrhea syndrome coronavirus	China	Sus scrofa	2017
HCoV-229E	N	MF769439	Swine acute diarrhea syndrome coronavirus	China	Sus scrofa	2017
HCoV-229E	N	MF769443	Swine acute diarrhea syndrome coronavirus	China	Sus scrofa	2017
HCoV-229E	N	MF769427	Swine acute diarrhea syndrome coronavirus	China	Sus scrofa	2017
HCoV-229E	N	MF769434	Swine acute diarrhea syndrome coronavirus	China	Sus scrofa	2017
HCoV-229E	N	MF769422	Swine acute diarrhea syndrome coronavirus	China	Sus scrofa	2017
HCoV-229E	N	MF113046	Alphacoronavirus Mink/China/1/2016	China	Mustela lutreola	2016
HCoV-229E	N	MF769418	Swine acute diarrhea syndrome coronavirus	China	Sus scrofa	2017
HCoV-229E	N	MF094682	Swine acute diarrhea syndrome coronavirus	China	Sus scrofa
HCoV-229E	N	MF094681	Swine acute diarrhea syndrome coronavirus	China	Sus scrofa
HCoV-229E	N	MH687960	Alphacoronavirus sp.	Viet Nam	Scotophilus kuhlii	2014-11-13
HCoV-229E	N	NC_009988	Rhinolophus bat coronavirus HKU2
HCoV-229E	N	MH687936	Alphacoronavirus sp.	Viet Nam	Scotophilus kuhlii	2014-06-17
HCoV-229E	N	MH687943	Alphacoronavirus sp.	Viet Nam	Scotophilus kuhlii	2014-06-10
HCoV-229E	N	NC_018871	Bat coronavirus HKU10	China	Chiroptera	2005-10
HCoV-229E	N	MK720945	Rhinolophus bat coronavirus HKU32	Hong Kong	Rhinolophus sinicus	2015-08-06
HCoV-229E	N	MH687954	Alphacoronavirus sp.	Viet Nam	Scotophilus kuhlii	2014-09-18
HCoV-229E	N	MH687962	Alphacoronavirus sp.	Viet Nam	Scotophilus kuhlii	2014-11-13
HCoV-229E	N	MH687952	Alphacoronavirus sp.	Viet Nam	Scotophilus kuhlii	2014-06-10
HCoV-229E	N	NC_034972	Coronavirus AcCoV-JC34	China	Apodemus chevrieri	2011-10
HCoV-229E	N	MH924835	Avian coronavirus	China	Gallus	2016
HCoV-229E	N	MF421319	Avian coronavirus	Uruguay	Gallus gallus	2009
HCoV-229E	N	MK581207	Avian coronavirus	Poland	Gallus gallus	2016-04-07
HCoV-229E	N	MK581206	Avian coronavirus	Poland	Gallus gallus	2012-12-14
HCoV-229E	N	MK581208	Avian coronavirus	Poland	Gallus gallus	2017-07-07
HCoV-229E	N	MN611517	Rousettus aegyptiacus bat coronavirus 229E-related	Kenya	Rousettus aegyptiacus	2018-03
HCoV-229E	N	MN566147	Avian coronavirus	USA	Gallus gallus	1994
HCoV-229E	N	MN611518	Miniopterus pusillus bat coronavirus HKU8-related	China	Miniopterus pusillus	2018-03
HCoV-229E	N	MN611525	Hipposideros pomona bat coronavirus CHB25	China	Hipposideros larvatus	2018-03
HCoV-229E	N	MN611521	Scotophilus kuhlii bat coronavirus 512-related	China	Scotophilus kuhlii	2018-03
HCoV-229E	N	MN611524	Miniopterus schreibersii bat coronavirus 1-related	China	Miniopterus schreibersii	2018-03
HCoV-229E	N	MN611522	Rhinolophus affinis bat coronavirus HKU2-related	China	Rhinolophus affinis	2018-03
HCoV-229E	N	MN611523	Hipposideros pomona bat coronavirus HKU10-related	China	Hipposideros pomona	2018-03
HCoV-229E	N	KX258195	Avian coronavirus	Brazil	Gallus gallus	2013
HCoV-229E	N	KX259254	Avian coronavirus	China	Gallus gallus	2009
HCoV-229E	N	KX259257	Avian coronavirus	China	Gallus gallus	2012-08
HCoV-229E	N	KX348115	Avian coronavirus	China	Gallus gallus	2012-09
HCoV-229E	N	MK644086	Avian coronavirus	China	Gallus gallus	2018
HCoV-229E	N	MK211369	Coronavirus BtSk-AlphaCoV/GX2018A	China	Scotophilus kuhlii	2017-05
HCoV-229E	N	MK211370	Coronavirus BtSk-AlphaCoV/GX2018B	China	Scotophilus kuhlii	2017-05
HCoV-229E	N	MK211372	Coronavirus BtSk-AlphaCoV/GX2018D	China	Scotophilus kuhlii	2017-05
HCoV-229E	N	MK211371	Coronavirus BtSk-AlphaCoV/GX2018C	China	Scotophilus kuhlii	2017-05
HCoV-229E	N	MK651076	Swine acute diarrhea syndrome coronavirus	China	Sus scrofa	2019-02
HCoV-229E	N	NC_009657	Scotophilus bat coronavirus 512
HCoV-229E	N	MG021194	Avian coronavirus	Italy	Gallus gallus	1996
HCoV-229E	N	NC_010438	Miniopterus bat coronavirus HKU8	Hong Kong
HCoV-229E	N	MH878976	Avian coronavirus	Peru	Gallus gallus	2014-02-22
HCoV-229E	N	MH181793	Avian coronavirus	China	Gallus gallus	2006
HCoV-229E	N	MH539766	Rhinolophus bat coronavirus HKU2	China	Sus scrofa	2017-07
HCoV-229E	N	NC_010437	Bat coronavirus 1A	Hong Kong
HCoV-229E	N	MH615810	Swine acute diarrhea syndrome coronavirus	China	Sus scrofa	2018-03
HCoV-229E	N	MG605091	Swine acute diarrhea syndrome coronavirus	China	Sus scrofa	2016-08-09
HCoV-229E	N	MG605090	Swine acute diarrhea syndrome coronavirus	China	Sus scrofa	2017-02-26
HCoV-229E	N	MH697599	Rhinolophus bat coronavirus HKU2	China	Sus scrofa	2017-02
HCoV-229E	N	MG916904	Bat coronavirus	China		2013-06-01
HCoV-229E	N	MG738154	Avian coronavirus	Malaysia	Gallus gallus	2014
HCoV-229E	N	MH687941	Alphacoronavirus sp.	Viet Nam	Scotophilus kuhlii	2014-06-17
HCoV-229E	N	MH687944	Alphacoronavirus sp.	Viet Nam	Scotophilus kuhlii	2014-06-10
HCoV-229E	N	MH687961	Alphacoronavirus sp.	Viet Nam	Scotophilus kuhlii	2014-11-13
HCoV-229E	N	MH687945	Alphacoronavirus sp.	Viet Nam	Scotophilus kuhlii	2014-09-16
HCoV-229E	N	MH687965	Alphacoronavirus sp.	Viet Nam	Scotophilus kuhlii	2015-02-13
HCoV-229E	N	MH687950	Alphacoronavirus sp.	Viet Nam	Scotophilus kuhlii	2014-06-10
HCoV-229E	N	MH687940	Alphacoronavirus sp.	Viet Nam	Scotophilus kuhlii	2014-06-10
HCoV-229E	N	MH687946	Alphacoronavirus sp.	Viet Nam	Scotophilus kuhlii	2014-06-10
HCoV-229E	N	MK142676	Avian coronavirus	China		2016
HCoV-229E	N	MK720946	Rhinolophus bat coronavirus HKU32	Hong Kong	Rhinolophus sinicus	2015-08-06
HCoV-229E	N	MK720944	Tylonycteris bat coronavirus HKU33	China	Tylonycteris robustula	2015-09-09
HCoV-229E	N	MH938449	Alphacoronavirus Bat-CoV/P.kuhlii/Italy/3398-19/2015	Italy	Pipistrellus kuhlii	2015
HCoV-229E	N	MH938450	Alphacoronavirus Bat-CoV/P.kuhlii/Italy/206679-3/2010	Italy	Pipistrellus kuhlii	2010
HCoV-229E	N	MH687959	Alphacoronavirus sp.	Viet Nam	Scotophilus kuhlii	2014-11-12
HCoV-229E	N	MH687958	Alphacoronavirus sp.	Viet Nam	Scotophilus kuhlii	2014-09-18
HCoV-229E	N	MH687956	Alphacoronavirus sp.	Viet Nam	Scotophilus kuhlii	2014-09-16
HCoV-229E	N	MH687953	Alphacoronavirus sp.	Viet Nam	Scotophilus kuhlii	2014-06-11
HCoV-229E	N	MH687934	Alphacoronavirus sp.	Viet Nam	Scotophilus kuhlii	2014-06-11
HCoV-229E	N	MH687937	Alphacoronavirus sp.	Viet Nam	Scotophilus kuhlii	2014-06-17
HCoV-229E	N	MH687935	Alphacoronavirus sp.	Viet Nam	Scotophilus kuhlii	2014-06-17
HCoV-229E	N	MH687955	Alphacoronavirus sp.	Viet Nam	Scotophilus kuhlii	2014-09-17
HCoV-229E	N	MH687966	Alphacoronavirus sp.	Viet Nam	Scotophilus kuhlii	2015-02-06
HCoV-229E	N	MH687963	Alphacoronavirus sp.	Viet Nam	Scotophilus kuhlii	2015-02-06
HCoV-229E	N	MH687964	Alphacoronavirus sp.	Viet Nam	Scotophilus kuhlii	2015-02-06
HCoV-229E	N	MH687967	Alphacoronavirus sp.	Viet Nam	Scotophilus kuhlii	2015-02-06
HCoV-229E	N	MH687939	Alphacoronavirus sp.	Viet Nam	Scotophilus kuhlii	2014-06-17
HCoV-229E	N	MH687957	Alphacoronavirus sp.	Viet Nam	Scotophilus kuhlii	2014-09-18
HCoV-229E	N	MH687938	Alphacoronavirus sp.	Viet Nam	Scotophilus kuhlii	2014-06-17
HCoV-229E	N	MH687942	Alphacoronavirus sp.	Viet Nam	Scotophilus kuhlii	2014-06-17
HCoV-229E	N	MH687949	Alphacoronavirus sp.	Viet Nam	Scotophilus kuhlii	2014-06-10
HCoV-229E	N	MH687947	Alphacoronavirus sp.	Viet Nam	Scotophilus kuhlii	2014-06-17
HCoV-229E	N	MH687948	Alphacoronavirus sp.	Viet Nam	Scotophilus kuhlii	2014-06-11
HCoV-229E	N	MH687951	Alphacoronavirus sp.	Viet Nam	Scotophilus kuhlii	2014-06-11
HCoV-229E	N	NC_028806	Alphacoronavirus 1	Italy	Sus scrofa	2009-09-04
HCoV-229E	N	NC_028833	Nyctalus velutinus alphacoronavirus SC-2013	China	Nyctalus velutinus	2013
HCoV-229E	N	NC_028811	Myotis ricketti alphacoronavirus Sax-2011	China	Myotis ricketti	2011
HCoV-229E	N	NC_030292	Ferret coronavirus	Netherlands	Mustela putorius	2010
HCoV-229E	N	MG742313	Rhinolophus bat coronavirus HKU2	China		2017-03-14
HCoV-HKU1	H	KT779555	Human coronavirus HKU1	China	Homo sapiens	2009-04-23
HCoV-HKU1	H	KT779556	Human coronavirus HKU1	China	Homo sapiens	2009-04-23
HCoV-HKU1	H	DQ415896	Human coronavirus HKU1	China
HCoV-HKU1	H	DQ415897	Human coronavirus HKU1	China
HCoV-HKU1	H	DQ415898	Human coronavirus HKU1	China
HCoV-HKU1	H	DQ415899	Human coronavirus HKU1	China
HCoV-HKU1	H	DQ415900	Human coronavirus HKU1	China
HCoV-HKU1	H	DQ415901	Human coronavirus HKU1	China
HCoV-HKU1	H	DQ415902	Human coronavirus HKU1	China
HCoV-HKU1	H	DQ415903	Human coronavirus HKU1	China
HCoV-HKU1	H	DQ415904	Human coronavirus HKU1	China
HCoV-HKU1	H	DQ415905	Human coronavirus HKU1	China
HCoV-HKU1	H	DQ415906	Human coronavirus HKU1	China
HCoV-HKU1	H	DQ415907	Human coronavirus HKU1	China
HCoV-HKU1	H	DQ415908	Human coronavirus HKU1	China
HCoV-HKU1	H	DQ415909	Human coronavirus HKU1	China
HCoV-HKU1	H	DQ415910	Human coronavirus HKU1	China
HCoV-HKU1	H	DQ415911	Human coronavirus HKU1	China
HCoV-HKU1	H	DQ415912	Human coronavirus HKU1	China
HCoV-HKU1	H	DQ415913	Human coronavirus HKU1	China
HCoV-HKU1	H	DQ415914	Human coronavirus HKU1	China
HCoV-HKU1	H	DQ339101	Human coronavirus HKU1
HCoV-HKU1	H	HM034837	Human coronavirus HKU1	France	Homo sapiens	2005-03-04
HCoV-HKU1	H	KF430201	Human coronavirus HKU1	USA	Homo sapiens	2010-01-22
HCoV-HKU1	H	KF686340	Human coronavirus HKU1	USA	Homo sapiens	2009-11-28
HCoV-HKU1	H	KF686341	Human coronavirus HKU1	USA	Homo sapiens	2010-01-16
HCoV-HKU1	H	KF686342	Human coronavirus HKU1	USA	Homo sapiens	2009-12-13
HCoV-HKU1	H	KF686343	Human coronavirus HKU1	USA	Homo sapiens	2010-01-08
HCoV-HKU1	H	KF686344	Human coronavirus HKU1	USA	Homo sapiens	2009-12-28
HCoV-HKU1	H	KF686346	Human coronavirus HKU1	USA	Homo sapiens	2010-01-09
HCoV-HKU1	H	MH940245	Human coronavirus HKU1	Thailand	Homo sapiens	2017-06-04
HCoV-HKU1	H	KY674941	Human coronavirus HKU1	USA	Homo sapiens	2016
HCoV-HKU1	H	KY674921	Human coronavirus HKU1	USA	Homo sapiens	2016
HCoV-HKU1	H	KY674943	Human coronavirus HKU1	USA	Homo sapiens	2016
HCoV-HKU1	H	NC_006577	Human coronavirus HKU1		Homo sapiens
HCoV-HKU1	H	KY674942	Human coronavirus HKU1	USA	Homo sapiens	2016
HCoV-HKU1	H	AY884001	Human coronavirus HKU1
HCoV-HKU1	H	AY597011	Human coronavirus HKU1		Homo sapiens
HCoV-HKU1	H	MK167038	Human coronavirus HKU1	USA	Homo sapiens	2017
HCoV-HKU1	N	KX900393	Alphacoronavirus 1	USA		2006-12-08
HCoV-HKU1	N	KX900394	Alphacoronavirus 1	USA		1988
HCoV-HKU1	N	KX900395	Alphacoronavirus 1	USA		2006-11-08
HCoV-HKU1	N	KX900396	Alphacoronavirus 1	USA		2006-11-17
HCoV-HKU1	N	KX900397	Alphacoronavirus 1	USA		2007-02-08
HCoV-HKU1	N	KX900398	Alphacoronavirus 1	USA		2007-02-08
HCoV-HKU1	N	KX900399	Alphacoronavirus 1	USA		2007-02-16
HCoV-HKU1	N	KX900400	Alphacoronavirus 1	USA		2008-03-06
HCoV-HKU1	N	KX900401	Alphacoronavirus 1	USA		2008-04-15
HCoV-HKU1	N	KX900402	Alphacoronavirus 1	Mexico		2008-04-17
HCoV-HKU1	N	KX900403	Alphacoronavirus 1	USA		2008-04-09
HCoV-HKU1	N	KX900404	Alphacoronavirus 1	USA		2012-11-29
HCoV-HKU1	N	KX900405	Alphacoronavirus 1	USA		2013-01-04
HCoV-HKU1	N	KX900406	Alphacoronavirus 1	USA		2013-02-28
HCoV-HKU1	N	KX900407	Alphacoronavirus 1	USA		2013-03-01
HCoV-HKU1	N	KX900408	Alphacoronavirus 1	USA		2014-01-17
HCoV-HKU1	N	KX900409	Alphacoronavirus 1	USA		2014-01-31
HCoV-HKU1	N	KX900410	Alphacoronavirus 1	USA		2014-02-04
HCoV-HKU1	N	KX900411	Alphacoronavirus 1	USA		2014-02-05
HCoV-HKU1	N	KX722529	Alphacoronavirus 1	Belgium	Felis catus	2015-01-01
HCoV-HKU1	N	KX722530	Alphacoronavirus 1	Denmark	Felis catus	2015-02-01
HCoV-HKU1	N	MN249445	Coronavirus HKU15	China	Sus scrofa	2017-12-11
HCoV-HKU1	N	KT381613	Coronavirus HKU15	USA	Sus scrofa	2014-05-07
HCoV-HKU1	N	KT444582	SARS-like coronavirus WIV16	China	Rhinolophus sinicus	2013-07-21
HCoV-HKU1	N	KU356856	Avian coronavirus	China	Gallus gallus	2014-09
HCoV-HKU1	N	KU361187	Avian coronavirus	China	Gallus gallus	2010
HCoV-HKU1	N	KT886454	Avian coronavirus	Poland	Gallus gallus	2009
HCoV-HKU1	N	KU729220	Alphacoronavirus 1	China	Sus scrofa	1998-02-10
HCoV-HKU1	N	KU665558	Coronavirus HKU15	China		2014-06-26
HCoV-HKU1	N	KU984334	Coronavirus HKU15	Thailand	Sus scrofa	2015-11
HCoV-HKU1	N	KU981059	Coronavirus HKU15	China	Sus scrofa	2015-02-16
HCoV-HKU1	N	KU981060	Coronavirus HKU15	China		2015-04-15
HCoV-HKU1	N	KU981061	Coronavirus HKU15	China		2015-07-18
HCoV-HKU1	N	KU981062	Coronavirus HKU15	China		2015-12-30
HCoV-HKU1	N	KY065120	Coronavirus HKU15	China	Sus scrofa	2016
HCoV-HKU1	N	KY063616	Alphacoronavirus 1	China	Canis lupus familiaris	2016-07-01
HCoV-HKU1	N	KY063617	Alphacoronavirus 1	China	Canis lupus familiaris	2016-07-01
HCoV-HKU1	N	KY063618	Alphacoronavirus 1	China	Canis lupus familiaris	2016-07-01
HCoV-HKU1	N	KX834351	Coronavirus HKU15	Viet Nam	Sus scrofa	2015-10-10
HCoV-HKU1	N	KX834352	Coronavirus HKU15	Viet Nam	Sus scrofa	2015-12-08
HCoV-HKU1	N	KX118627	Coronavirus HKU15	Laos	Sus scrofa	2016-01-20
HCoV-HKU1	N	KX077987	Avian coronavirus	China	Gallus gallus	2015
HCoV-HKU1	N	KX022602	Coronavirus HKU15	USA	Sus scrofa	2015-10-15
HCoV-HKU1	N	KX022603	Coronavirus HKU15	USA	Sus scrofa	2015-12-18
HCoV-HKU1	N	KX022604	Coronavirus HKU15	USA	Sus scrofa	2015-11-27
HCoV-HKU1	N	KX022605	Coronavirus HKU15	USA	Sus scrofa	2015-12-21
HCoV-HKU1	N	KX252778	Avian coronavirus	China	Gallus gallus	2005
HCoV-HKU1	N	KX252780	Avian coronavirus	China	Gallus gallus	2009
HCoV-HKU1	N	KX252787	Avian coronavirus	China	Gallus gallus	2013-10
HCoV-HKU1	N	KX083668	Alphacoronavirus 1	China	Sus scrofa	2015
HCoV-HKU1	N	KX443143	Coronavirus HKU15	China		2016
HCoV-HKU1	N	KX499468	Alphacoronavirus 1	China	Sus scrofa	2015-12-22
HCoV-HKU1	N	KX275390	Avian coronavirus	China	Gallus gallus	2014-11
HCoV-HKU1	N	KX272465	Avian coronavirus	Sudan	Gallus gallus	2014-12-01
HCoV-HKU1	N	MG763935	Avian coronavirus	India	Gallus gallus	2013
HCoV-HKU1	N	MK330604	Coronavirus HKU15	China	Sus scrofa	2017-02
HCoV-HKU1	N	MG893511	Alphacoronavirus 1	Germany	Felis catus	2012-07
HCoV-HKU1	N	MN165107	Alphacoronavirus 1	China	Felis catus	2018-04
HCoV-HKU1	N	KU215419	Alphacoronavirus 1	Belgium	Felis catus	2013
HCoV-HKU1	N	KU215420	Alphacoronavirus 1	Belgium	Felis catus	2013
HCoV-HKU1	N	KU215421	Alphacoronavirus 1	Belgium	Felis catus	2013
HCoV-HKU1	N	KU215422	Alphacoronavirus 1	Belgium	Felis catus	2013
HCoV-HKU1	N	KU215423	Alphacoronavirus 1	Belgium	Felis catus	2013
HCoV-HKU1	N	KU215424	Alphacoronavirus 1	Belgium	Felis catus	2013
HCoV-HKU1	N	KU215425	Alphacoronavirus 1	Belgium	Felis catus	2013
HCoV-HKU1	N	KU215426	Alphacoronavirus 1	Belgium	Felis catus	2013
HCoV-HKU1	N	KU215427	Alphacoronavirus 1	Belgium	Felis catus	2013
HCoV-HKU1	N	KU215428	Alphacoronavirus 1	Belgium	Felis catus	2013
HCoV-HKU1	N	KT696544	Alphacoronavirus 1	China	Sus scrofa	2012
HCoV-HKU1	N	KT736031	Avian coronavirus	China	Gallus gallus	2015-04
HCoV-HKU1	N	KT736032	Avian coronavirus	China	Gallus gallus	2015-04
HCoV-HKU1	N	KU182964	Bat coronavirus	China	Rhinolophus ferrumequinum	2013-08
HCoV-HKU1	N	EU714028	Avian coronavirus	China	Gallus gallus	1997
HCoV-HKU1	N	DQ201447	Alphacoronavirus 1		Sus scrofa
HCoV-HKU1	N	EF065510	Pipistrellus bat coronavirus HKU5	China	Chiroptera
HCoV-HKU1	N	EF065511	Pipistrellus bat coronavirus HKU5	China	Chiroptera
HCoV-HKU1	N	EF065512	Pipistrellus bat coronavirus HKU5	China	Chiroptera
HCoV-HKU1	N	FJ755618	Alphacoronavirus 1	China	Sus scrofa	1973
HCoV-HKU1	N	GQ477367	Alphacoronavirus 1	Taiwan	Canis lupus familiaris	2008-11
HCoV-HKU1	N	GU190215	Bat coronavirus BM48-31/BGR/2008	Bulgaria	Rhinolophus blasii	2008
HCoV-HKU1	N	GQ504722	Avian coronavirus	USA	Gallus gallus	1998
HCoV-HKU1	N	GQ504723	Avian coronavirus	USA	Gallus gallus	1998
HCoV-HKU1	N	GQ504725	Avian coronavirus	USA	Gallus gallus	1941
HCoV-HKU1	N	GQ427176	Avian coronavirus	USA	Meleagris gallopavo	1998
HCoV-HKU1	N	EU186072	Alphacoronavirus 1	USA
HCoV-HKU1	N	EU074218	Alphacoronavirus 1	China
HCoV-HKU1	N	DQ443743	Alphacoronavirus 1	China
HCoV-HKU1	N	DQ010921	Alphacoronavirus 1		Felis catus
HCoV-HKU1	N	DQ811785	Alphacoronavirus 1	USA	Sus scrofa
HCoV-HKU1	N	DQ811786	Alphacoronavirus 1	USA	Sus scrofa	1987
HCoV-HKU1	N	DQ811787	Alphacoronavirus 1	USA	Sus scrofa
HCoV-HKU1	N	DQ811788	Alphacoronavirus 1		Sus scrofa
HCoV-HKU1	N	DQ811789	Alphacoronavirus 1	USA	Sus scrofa	1952
HCoV-HKU1	N	DQ286389	Alphacoronavirus 1	USA
HCoV-HKU1	N	DQ848678	Alphacoronavirus 1
HCoV-HKU1	N	FJ376619	Bulbul coronavirus HKU11	Hong Kong	Pycnonotus jocosus	2007-01
HCoV-HKU1	N	FJ376620	Bulbul coronavirus HKU11	Hong Kong	Pycnonotus sinensis	2007-01
HCoV-HKU1	N	FJ376621	Thrush coronavirus HKU12	Hong Kong	Turdus hortulorum	2007-01
HCoV-HKU1	N	FJ376622	Munia coronavirus HKU13	Hong Kong	Lonchura striata	2007-04
HCoV-HKU1	N	GU553361	Alphacoronavirus 1	Netherlands	Feliformia	2007-09-13
HCoV-HKU1	N	GU553362	Alphacoronavirus 1	Netherlands	Feliformia	2007-09-13
HCoV-HKU1	N	JN183882	Alphacoronavirus 1	Netherlands	Felis catus	2010-07-14
HCoV-HKU1	N	JN183883	Alphacoronavirus 1	Netherlands	Felis catus	2010-03-12
HCoV-HKU1	N	JQ408980	Alphacoronavirus 1		Felis catus
HCoV-HKU1	N	JQ408981	Alphacoronavirus 1		Felis catus
HCoV-HKU1	N	JQ404409	Alphacoronavirus 1		Canis lupus familiaris
HCoV-HKU1	N	JQ404410	Alphacoronavirus 1		Canis lupus familiaris
HCoV-HKU1	N	JQ088078	Avian coronavirus	Sweden	Gallus gallus	2010
HCoV-HKU1	N	JF330899	Avian coronavirus	China	Gallus gallus	2009
HCoV-HKU1	N	JF828981	Avian coronavirus	China	Gallus gallus	2010
HCoV-HKU1	N	HQ848267	Avian coronavirus	China	Gallus gallus	2005-08-15
HCoV-HKU1	N	KF530123	Alphacoronavirus 1	Netherlands	Felis catus	2010-08-17
HCoV-HKU1	N	KF636752	Bat Hp-betacoronavirus Zhejiang2013	China	Hipposideros pratti	2013-04-29
HCoV-HKU1	N	KC962433	Alphacoronavirus 1	China	Sus scrofa	2012-05-05
HCoV-HKU1	N	KF377577	Avian coronavirus
HCoV-HKU1	N	GU393331	Avian coronavirus	USA	Gallus gallus	1991
HCoV-HKU1	N	GU393332	Avian coronavirus	USA	Gallus gallus	1992
HCoV-HKU1	N	GU393335	Avian coronavirus	Netherlands	Gallus gallus	1960
HCoV-HKU1	N	HM776941	Alphacoronavirus 1	China	Sus scrofa	2009
HCoV-HKU1	N	HQ012367	Alphacoronavirus 1	Netherlands	Feliformia	2007-07-17
HCoV-HKU1	N	HQ012368	Alphacoronavirus 1	Netherlands	Feliformia	2007-07-24
HCoV-HKU1	N	HQ012369	Alphacoronavirus 1	Netherlands	Feliformia	2007-09-11
HCoV-HKU1	N	HQ012370	Alphacoronavirus 1	Netherlands	Feliformia	2008-01-03
HCoV-HKU1	N	HQ012371	Alphacoronavirus 1	Netherlands	Feliformia	2008-01-25
HCoV-HKU1	N	HQ012372	Alphacoronavirus 1	Netherlands	Felis catus	2007-09-11
HCoV-HKU1	N	HQ392469	Alphacoronavirus 1	Netherlands	Felis catus	2008-01-22
HCoV-HKU1	N	HQ392470	Alphacoronavirus 1	Netherlands	Feliformia	2007-08-23
HCoV-HKU1	N	HQ392471	Alphacoronavirus 1	Netherlands	Feliformia	2007-08-23
HCoV-HKU1	N	HQ392472	Alphacoronavirus 1	Netherlands	Feliformia	2008-01-22
HCoV-HKU1	N	HQ462571	Alphacoronavirus 1	China	Sus scrofa
HCoV-HKU1	N	FJ888351	Avian coronavirus	Netherlands	Gallus gallus	1960
HCoV-HKU1	N	FJ938052	Alphacoronavirus 1	Netherlands	Felis catus	2007-06-05
HCoV-HKU1	N	FJ938054	Alphacoronavirus 1	Netherlands	Felis catus	2007-02-02
HCoV-HKU1	N	FJ938055	Alphacoronavirus 1	Netherlands	Felis catus	2007-05-24
HCoV-HKU1	N	FJ938058	Alphacoronavirus 1	Netherlands	Felis catus	2007-06-07
HCoV-HKU1	N	FJ938061	Alphacoronavirus 1	USA	Felis catus	1998-03-10
HCoV-HKU1	N	FJ807652	Avian coronavirus
HCoV-HKU1	N	GQ152141	Alphacoronavirus 1	Taiwan	Felis catus	2007-09
HCoV-HKU1	N	HM245924	Avian coronavirus	China	Gallus gallus	2004
HCoV-HKU1	N	KC175339	Alphacoronavirus 1	Germany	Canis lupus familiaris	1971
HCoV-HKU1	N	KC175340	Alphacoronavirus 1	USA	Canis lupus familiaris	1978
HCoV-HKU1	N	KC175341	Alphacoronavirus 1	USA	Canis lupus familiaris	1978
HCoV-HKU1	N	JN634064	Alphacoronavirus 1
HCoV-HKU1	N	JN856008	Alphacoronavirus 1	USA	Canis lupus familiaris	1976
HCoV-HKU1	N	JQ065042	Coronavirus HKU15	China	Sus scrofa	2009
HCoV-HKU1	N	JQ065043	Coronavirus HKU15	China	Sus scrofa	2010
HCoV-HKU1	N	JQ065044	White-eye coronavirus HKU16	China	Zosteropidae	2007
HCoV-HKU1	N	JQ065045	Sparrow coronavirus HKU17	China	Passeridae	2007
HCoV-HKU1	N	JQ065047	Night heron coronavirus HKU19	China	Ardeidae	2007
HCoV-HKU1	N	KC506155	Avian coronavirus	China	Gallus gallus	2011-10-10
HCoV-HKU1	N	KC461235	Alphacoronavirus 1	USA	Felis catus	2011
HCoV-HKU1	N	KC461236	Alphacoronavirus 1	USA	Felis catus	2011
HCoV-HKU1	N	KC461237	Alphacoronavirus 1	USA	Felis catus	2011
HCoV-HKU1	N	KP757890	Coronavirus HKU15	China	Sus scrofa	2004-05-24
HCoV-HKU1	N	KP757891	Coronavirus HKU15	China	Sus scrofa	2014-12-26
HCoV-HKU1	N	KP757892	Coronavirus HKU15	China	Sus scrofa	2014-12-20
HCoV-HKU1	N	KP118880	Avian coronavirus	China	Gallus gallus	2013
HCoV-HKU1	N	KP118881	Avian coronavirus	China	Gallus gallus	2014
HCoV-HKU1	N	KP118882	Avian coronavirus	China	Gallus gallus	2014
HCoV-HKU1	N	KP118883	Avian coronavirus	China	Gallus gallus	2012
HCoV-HKU1	N	KP118884	Avian coronavirus	China	Gallus gallus	2011
HCoV-HKU1	N	KP118885	Avian coronavirus	China	Gallus gallus	2011
HCoV-HKU1	N	KP118887	Avian coronavirus	China	Gallus gallus	2014
HCoV-HKU1	N	KP118888	Avian coronavirus	China	Gallus gallus	2013
HCoV-HKU1	N	KP118891	Avian coronavirus	China	Gallus gallus	2011
HCoV-HKU1	N	KP118892	Avian coronavirus	China	Gallus gallus	2013
HCoV-HKU1	N	KP036502	Avian coronavirus	China	Gallus gallus	2014
HCoV-HKU1	N	KP036503	Avian coronavirus	China	Gallus gallus	2012
HCoV-HKU1	N	KP036504	Avian coronavirus	China	Gallus gallus	2013
HCoV-HKU1	N	KM820765	Coronavirus HKU15	South Korea	Sus scrofa	2014-04
HCoV-HKU1	N	KP202848	Alphacoronavirus 1	China	Sus scrofa	2013-03-07
HCoV-HKU1	N	KP343691	Avian coronavirus	China	Gallus gallus	2013
HCoV-HKU1	N	KP143507	Alphacoronavirus 1	United Kingdom	Felis catus	2013-01-01
HCoV-HKU1	N	KP143508	Alphacoronavirus 1	United Kingdom	Felis catus	2013-01-01
HCoV-HKU1	N	KP143509	Alphacoronavirus 1	United Kingdom	Felis catus	2013-01-01
HCoV-HKU1	N	KP143510	Alphacoronavirus 1	United Kingdom	Felis catus	2013-01-01
HCoV-HKU1	N	KP143511	Alphacoronavirus 1	United Kingdom	Felis catus	2013-01-01
HCoV-HKU1	N	KP143512	Alphacoronavirus 1	United Kingdom	Felis catus	2013-01-01
HCoV-HKU1	N	KJ620016	Coronavirus HKU15	USA	Sus scrofa	2014-03-18
HCoV-HKU1	N	KJ769231	Coronavirus HKU15	USA	Sus scrofa	2014-03-01
HCoV-HKU1	N	KJ425485	Avian coronavirus	China	Gallus gallus	2011-09-17
HCoV-HKU1	N	KJ425486	Avian coronavirus	China	Gallus gallus	2012-05-23
HCoV-HKU1	N	KJ425487	Avian coronavirus	China	Gallus gallus	2011-05-26
HCoV-HKU1	N	KJ425488	Avian coronavirus	China	Gallus gallus	2011-08-25
HCoV-HKU1	N	KJ425489	Avian coronavirus	China	Gallus gallus	2011-11-18
HCoV-HKU1	N	KJ425490	Avian coronavirus	China	Gallus gallus	2011-12-21
HCoV-HKU1	N	KJ425491	Avian coronavirus	China	Gallus gallus	2011-12-18
HCoV-HKU1	N	KJ425492	Avian coronavirus	China	Gallus gallus	2012-04-03
HCoV-HKU1	N	KJ425493	Avian coronavirus	China	Gallus gallus	2012-07-21
HCoV-HKU1	N	KJ425494	Avian coronavirus	China	Gallus gallus	2012-10-24
HCoV-HKU1	N	KJ425495	Avian coronavirus	China	Gallus gallus	2012-10-26
HCoV-HKU1	N	KJ425496	Avian coronavirus	China	Gallus gallus	2013-05-25
HCoV-HKU1	N	KJ425497	Avian coronavirus	China	Gallus gallus	2013-05-24
HCoV-HKU1	N	KJ425498	Avian coronavirus	China	Gallus gallus	2013-06-18
HCoV-HKU1	N	KJ425499	Avian coronavirus	China	Gallus gallus	2013-11-18
HCoV-HKU1	N	KJ425500	Avian coronavirus	China	Gallus gallus	2013-11-21
HCoV-HKU1	N	KJ425501	Avian coronavirus	China	Gallus gallus	2013-11-26
HCoV-HKU1	N	KJ425502	Avian coronavirus	China	Gallus gallus	2013-11-26
HCoV-HKU1	N	KJ425503	Avian coronavirus	China	Gallus gallus	2009-09-08
HCoV-HKU1	N	KJ425505	Avian coronavirus	China	Gallus gallus	2011-03-10
HCoV-HKU1	N	KJ425506	Avian coronavirus	China	Gallus gallus	2011-10-22
HCoV-HKU1	N	KJ473820	Pipistrellus bat coronavirus HKU5	China	Pipistrellus abramus	2013
HCoV-HKU1	N	KJ481931	Coronavirus HKU15	USA	Sus scrofa	2014-01-04
HCoV-HKU1	N	KM012168	Coronavirus HKU15	USA	Sus scrofa	2014-03-17
HCoV-HKU1	N	KP849472	Alphacoronavirus 1	Italy		2003
HCoV-HKU1	N	KT203557	Avian coronavirus	India	Gallus gallus	2012
HCoV-HKU1	N	KP981395	Coronavirus HKU15	USA
HCoV-HKU1	N	KP981644	Alphacoronavirus 1	Italy	Canis lupus familiaris	2005
HCoV-HKU1	N	KR265847	Coronavirus HKU15	USA	Sus scrofa	2014-03-06
HCoV-HKU1	N	KR265848	Coronavirus HKU15	USA	Sus scrofa	2014-03-14
HCoV-HKU1	N	KR265849	Coronavirus HKU15	USA	Sus scrofa	2014-04-02
HCoV-HKU1	N	KR265850	Coronavirus HKU15	USA	Sus scrofa	2014-04-02
HCoV-HKU1	N	KR265851	Coronavirus HKU15	USA	Sus scrofa	2014-05-13
HCoV-HKU1	N	KR265852	Coronavirus HKU15	USA	Sus scrofa	2014-04-21
HCoV-HKU1	N	KR265853	Coronavirus HKU15	USA	Sus scrofa	2013-10-14
HCoV-HKU1	N	KR265854	Coronavirus HKU15	USA	Sus scrofa	2014-05-21
HCoV-HKU1	N	KR265855	Coronavirus HKU15	USA	Sus scrofa	2014-05-21
HCoV-HKU1	N	KR265856	Coronavirus HKU15	USA	Sus scrofa	2014-02-23
HCoV-HKU1	N	KR265857	Coronavirus HKU15	USA	Sus scrofa	2014-02-23
HCoV-HKU1	N	KR265858	Coronavirus HKU15	USA	Sus scrofa	2014-05-06
HCoV-HKU1	N	KR265859	Coronavirus HKU15	USA	Sus scrofa	2014-02-11
HCoV-HKU1	N	KR265860	Coronavirus HKU15	USA	Sus scrofa	2014-02-05
HCoV-HKU1	N	KR265861	Coronavirus HKU15	USA	Sus scrofa	2014-02-05
HCoV-HKU1	N	KR265862	Coronavirus HKU15	USA	Sus scrofa	2014-03-26
HCoV-HKU1	N	KR265863	Coronavirus HKU15	USA	Sus scrofa	2014-03-27
HCoV-HKU1	N	KR265864	Coronavirus HKU15	USA	Sus scrofa	2014-03-14
HCoV-HKU1	N	KR265865	Coronavirus HKU15	USA	Sus scrofa	2014-06-05
[truncated: 1,259 more rows]
