# Supplementary material for: Prediction of pandemic risk for animal-origin coronavirus using a deep learning method
Source: Infect Dis Poverty. 2021 Oct 24;10:128. doi: 10.1186/s40249-021-00912-6 (PMC8542360; doi:10.1186/s40249-021-00912-6)
Supplement: Supplementary file 3 — Additional file 3. The Entry ID for the selected negative virus to recombine initial positive virus. [file 40249_2021_912_MOESM3_ESM.xlsx]

## Sheet: Table 3
Table 3. The Entry ID for the selected negative virus to recombine initial positive virus
Virus type	Entry ID
MERS-CoV	KX580953
HCoV-OC43	MN512438
HCoV-NL63	MN599049
HCoV-229E	MN599049
HCoV-HKU1	KX900393
SARS-CoV	KX900393
