# Supplementary material for: Prediction of pandemic risk for animal-origin coronavirus using a deep learning method
Source: Infect Dis Poverty. 2021 Oct 24;10:128. doi: 10.1186/s40249-021-00912-6 (PMC8542360; doi:10.1186/s40249-021-00912-6)
Supplement: Supplementary file 4 — Additional file 4. The number of virus data with artificial negative data. [file 40249_2021_912_MOESM4_ESM.xlsx]

## Sheet: Table 4
Table 4. The number of virus data with artificial negative data.
Virus type	Positive samples	Negative samples
MERS-CoV	522	1138
HCoV-OC43	241	534
HCoV-NL63	60	262
HCoV-229E	60	262
HCoV-HKU1	39	387
SARS-CoV	319	587
